# Supplementary material for: Poly[[dodeca­aqua­bis­(μ3-pyridine-2,6-dicarboxyl­ato)tetra­kis­(μ2-pyridine-2,6-dicarboxyl­ato)tri­calciumdieuropium(III)] 10.5-hydrate]
Source: Acta Crystallogr Sect E Struct Rep Online. 2012 Apr 28;68(Pt 5):m685–6. doi: 10.1107/S1600536812018028 (PMC3344405; doi:10.1107/S1600536812018028)
Supplement: Supplementary file 2 [file e-68-0m685-Isup2.hkl]

# 
# h,k,l, Fc-squared, Fo-squared, sigma(Fo-squared) and status flag 
# 
data_I
_shelx_title ' shelx in P2/c' 
_shelx_refln_list_code          4 
_shelx_F_calc_maximum      395.38 
_exptl_crystal_F_000      1824.00 
_reflns_d_resolution_high  0.8403 
 
loop_ 
 _symmetry_equiv_pos_as_xyz 
 'x, y, z' 
 '-x, y, -z+1/2' 
 '-x, -y, -z' 
 'x, -y, z-1/2' 
 
_cell_length_a    16.0697 
_cell_length_b     9.4711 
_cell_length_c    23.5398 
_cell_angle_alpha  90.000 
_cell_angle_beta  107.685 
_cell_angle_gamma  90.000 
 
_shelx_F_squared_multiplier     1.000 
 
loop_ 
 _refln_index_h 
 _refln_index_k 
 _refln_index_l 
 _refln_F_squared_calc 
 _refln_F_squared_meas 
 _refln_F_squared_sigma 
 _refln_observed_status 
   1   0   0    51259.12    26727.25   6240.80 o 
   2   0   0    18510.72    15426.38    143.51 o 
   3   0   0      392.20      592.80     42.54 o 
   4   0   0    10208.52    11360.99    280.90 o 
   5   0   0    19616.43    18050.61    371.49 o 
   6   0   0    18191.76    19979.29    440.51 o 
   7   0   0    27577.44    28525.03    705.85 o 
   8   0   0     1068.87     1123.74     88.58 o 
   9   0   0    26434.08    28087.60   3380.06 o 
  10   0   0    73253.31    73952.05   1403.58 o 
  11   0   0       27.06      107.68    102.91 o 
  12   0   0     7875.23     8584.17    763.60 o 
  13   0   0     2527.31     2360.32    510.32 o 
  14   0   0     5334.58     4885.63    582.61 o 
  15   0   0    17328.79    17912.03    983.59 o 
  16   0   0     1398.84     1634.42    851.24 o 
  17   0   0    10657.06    10959.02   1082.32 o 
  18   0   0     1023.15     1591.17    287.23 o 
   0   1   0    63864.23    57240.73    624.76 o 
   1   1   0     1235.24     1931.56     70.74 o 
   2   1   0   106649.72    94674.52   2290.50 o 
   3   1   0    23617.96    24661.51    449.17 o 
   4   1   0      654.51      826.91     36.84 o 
   5   1   0    23691.97    21727.82    275.26 o 
   6   1   0      225.39      228.78     31.36 o 
   7   1   0    33683.19    32927.13    647.42 o 
   8   1   0    60094.89    57775.49    741.40 o 
   9   1   0    11940.60    11676.43    243.98 o 
  10   1   0    13334.37    13845.96    744.89 o 
  11   1   0     4683.03     4786.03    256.98 o 
  12   1   0    32379.80    32261.43   1088.31 o 
  13   1   0     5080.22     5060.35    336.54 o 
  14   1   0       64.59      197.44    131.95 o 
  15   1   0    18754.50    18532.67    966.29 o 
  16   1   0     2227.23     2142.45    387.59 o 
  17   1   0     9214.34    10483.25    705.69 o 
  18   1   0     4400.31     4566.49    587.03 o 
   0   2   0   119734.23   109484.31   1136.87 o 
   1   2   0      411.89      738.67     36.04 o 
   2   2   0     7822.69     8125.34    164.60 o 
   3   2   0    12994.77    12908.92    276.65 o 
   4   2   0    46119.88    43174.74    728.44 o 
   5   2   0    34740.71    36289.25    586.99 o 
   6   2   0    33818.46    35434.33    566.31 o 
   7   2   0    36312.48    36839.45    826.77 o 
   8   2   0     1859.15     2109.53     94.81 o 
   9   2   0     7763.19     8271.95    257.15 o 
  10   2   0    36716.89    38075.80    699.99 o 
  11   2   0      163.74      400.04     64.73 o 
  12   2   0     9093.37     9192.13    371.78 o 
  13   2   0     5574.08     6404.28    495.26 o 
  14   2   0    16313.71    17208.80    670.07 o 
  15   2   0    15868.48    15903.22    767.55 o 
  16   2   0       30.64      172.50    199.92 o 
  17   2   0     2971.25     3395.18    265.02 o 
   0   3   0     1292.98     1168.07     89.43 o 
   1   3   0      841.31     1000.99     43.12 o 
   2   3   0    29313.27    29913.76    384.11 o 
   3   3   0    20207.67    17812.73    205.18 o 
   4   3   0     7671.55     7934.40    172.00 o 
   5   3   0    33760.31    32737.46    320.62 o 
   6   3   0     9969.54    10331.19    144.79 o 
   7   3   0    33883.49    33208.49    692.31 o 
   8   3   0    37370.90    37755.27   1262.42 o 
   9   3   0     2557.67     2628.22    130.95 o 
  10   3   0     2517.25     2431.59    120.19 o 
  11   3   0        5.03       74.49     58.06 o 
  12   3   0    28384.61    28596.45    978.02 o 
  13   3   0     8040.21     8734.81    429.10 o 
  14   3   0     1670.88     1664.79    126.61 o 
  15   3   0     8913.68    10108.62    519.87 o 
  16   3   0     1913.18     1885.32    216.90 o 
  17   3   0     9029.44     9792.81    660.32 o 
   0   4   0    47423.54    46244.28    831.50 o 
   1   4   0     1985.98     2509.87     75.01 o 
   2   4   0     4370.89     4537.48    117.32 o 
   3   4   0    15875.13    16365.29    257.20 o 
   4   4   0    24675.20    24382.39    326.92 o 
   5   4   0    31632.17    31898.00    585.51 o 
   6   4   0     5310.57     5060.58    139.69 o 
   7   4   0    19854.37    18823.15    309.53 o 
   8   4   0      556.36      864.59     79.68 o 
   9   4   0     8986.28     8562.64    212.48 o 
  10   4   0    20191.46    20489.43    457.62 o 
  11   4   0      153.49      259.81     96.77 o 
  12   4   0     7929.76     7678.62    464.32 o 
  13   4   0     4593.83     4586.86    351.29 o 
  14   4   0     8527.32     9231.85    478.01 o 
  15   4   0    12724.09    13457.08    686.26 o 
  16   4   0     3039.13     3515.40    346.39 o 
  17   4   0     6840.51     7358.72    587.33 o 
   0   5   0    53272.26    52080.79   2032.35 o 
   1   5   0     4833.89     4914.13    149.58 o 
   2   5   0   100640.95   101021.38   1775.03 o 
   3   5   0    37961.47    39322.60    606.46 o 
   4   5   0     1507.41     1819.57    116.88 o 
   5   5   0     6928.60     6124.55    238.49 o 
   6   5   0       70.95       97.47     34.85 o 
   7   5   0    25047.71    24804.55    388.02 o 
   8   5   0    23299.95    22252.54    448.14 o 
   9   5   0     2462.09     2224.32    125.18 o 
  10   5   0     4656.97     4540.37    234.24 o 
  11   5   0     2805.11     2878.53    129.89 o 
  12   5   0    36251.58    37022.46    851.13 o 
  13   5   0    12318.99    12144.41    519.73 o 
  14   5   0       34.07      101.88     72.70 o 
  15   5   0     5655.41     6201.47    497.08 o 
  16   5   0     1548.31     1783.14    636.35 o 
   0   6   0    40992.50    43528.36   1859.27 o 
   1   6   0     6954.16     6692.67    294.66 o 
   2   6   0    10862.19    10844.69    224.55 o 
   3   6   0    15289.36    15868.81    300.11 o 
   4   6   0     9197.26     9378.41    326.06 o 
   5   6   0    23467.58    24070.70    462.33 o 
   6   6   0     9822.87     9968.93    275.90 o 
   7   6   0    13393.25    13131.21    254.04 o 
   8   6   0     2163.33     2340.98    112.33 o 
   9   6   0    14608.18    13726.02    359.70 o 
  10   6   0    24102.62    24391.84    629.91 o 
  11   6   0       41.66      163.15     92.30 o 
  12   6   0     3383.59     3520.08    361.61 o 
  13   6   0     3907.07     4500.91    364.02 o 
  14   6   0     6215.01     6681.47    527.17 o 
  15   6   0     9980.50     9711.56    531.20 o 
   0   7   0    34493.81    35795.46   1026.27 o 
   1   7   0     1571.02     1413.44     94.57 o 
   2   7   0    31822.50    30907.01    997.62 o 
   3   7   0    21024.22    21338.45    429.04 o 
   4   7   0       12.71      123.79     56.41 o 
   5   7   0    11371.18    11303.54    353.47 o 
   6   7   0     2514.35     2713.36    163.16 o 
   7   7   0    22739.66    22035.92    781.79 o 
   8   7   0    15910.58    14402.98    862.06 o 
   9   7   0     3568.57     2946.47    269.58 o 
  10   7   0     3181.43     3255.47    355.64 o 
  11   7   0       59.86      181.98     93.17 o 
  12   7   0    13795.07    14003.76    771.40 o 
  13   7   0     6055.06     5705.35    488.58 o 
  14   7   0      298.58      411.02    191.11 o 
   0   8   0     7757.35     8169.67    638.68 o 
   1   8   0     1156.53     1033.73    185.60 o 
   2   8   0     2847.65     2828.45    213.35 o 
   3   8   0     4954.77     5608.26    340.26 o 
   4   8   0    14390.15    14724.33    358.64 o 
   5   8   0    34761.39    34264.58   1026.02 o 
   6   8   0     2977.08     2780.83    285.26 o 
   7   8   0    14306.88    14725.29    537.19 o 
   8   8   0     2094.82     2177.80    270.99 o 
   9   8   0     4208.68     3997.53    329.43 o 
  10   8   0    13704.20    13819.07    720.17 o 
  11   8   0       42.03       69.99     66.62 o 
  12   8   0     2573.43     2605.15    364.15 o 
   0   9   0     2712.12     2747.21    214.33 o 
   1   9   0      824.48      877.94    134.99 o 
   2   9   0    13935.11    14699.27    628.88 o 
   3   9   0    11761.93    11205.87    800.34 o 
   4   9   0      393.77      418.50    164.90 o 
   5   9   0    11464.22    11001.43    503.87 o 
   6   9   0      348.92      551.93    182.94 o 
   7   9   0    12976.38    12688.77    687.57 o 
   8   9   0     6621.14     6755.93    457.68 o 
   9   9   0     2583.29     2264.86    313.67 o 
  10   9   0     3744.50     3891.08    430.15 o 
   0  10   0    66316.62    67924.86   2275.46 o 
   1  10   0     8049.91     7351.04    349.55 o 
   2  10   0      943.01     1150.36    180.44 o 
   3  10   0     1072.27     1222.28    202.94 o 
   4  10   0     5623.91     5378.00    606.60 o 
   5  10   0    14304.65    13710.38    936.97 o 
   6  10   0     1758.53     1581.15    459.10 o 
   7  10   0     6962.32     6764.92    653.75 o 
   8  10   0      722.01      591.63    316.32 o 
   2  11   0    11494.18    10522.63    896.12 o 
   3  11   0     6453.91     6431.85    727.61 o 
 -18   1   1       35.97       61.36    149.98 o 
 -17   1   1       65.70       79.10    137.94 o 
 -16   1   1      254.41      162.78    136.56 o 
 -15   1   1        7.07       48.01     95.90 o 
 -14   1   1     1402.66     1442.10    170.67 o 
 -13   1   1       40.32      116.40     93.90 o 
 -12   1   1       94.02      146.08     85.97 o 
 -11   1   1      764.39      877.54     94.73 o 
 -10   1   1     1088.20     1295.61    131.72 o 
  -9   1   1        3.00       56.31     24.05 o 
  -8   1   1     1558.91     1900.07     79.31 o 
  -7   1   1     4484.56     4316.28    123.06 o 
  -6   1   1    12759.35    13961.39    179.82 o 
  -5   1   1        0.59      177.26     33.22 o 
  -4   1   1      918.37     1186.71     49.20 o 
  -3   1   1      513.78      743.61     39.73 o 
  -2   1   1       68.88      360.80     47.20 o 
  -1   1   1     1565.99     1252.36     54.87 o 
   0   1   1      154.34      179.45     13.54 o 
   1   1   1     1369.04     1593.78     40.69 o 
   2   1   1     4921.17     5174.12     88.08 o 
   3   1   1    19765.08    20001.47    311.14 o 
   4   1   1       94.25      482.43     27.48 o 
   5   1   1     2907.78     2950.09     70.04 o 
   6   1   1     1467.33     1501.13     84.15 o 
   7   1   1     1475.33     1935.66     69.05 o 
   8   1   1     1552.57     1451.30     63.47 o 
   9   1   1       53.25       55.75     27.65 o 
  10   1   1      167.45      224.93     57.42 o 
  11   1   1      215.16      292.01    145.35 o 
  12   1   1      114.48      200.00    101.63 o 
  13   1   1       26.49       68.09     99.68 o 
  14   1   1      947.26     1039.73    706.48 o 
  15   1   1       73.73      155.62     89.06 o 
  16   1   1        7.86       65.59     61.15 o 
  17   1   1       44.52       88.22     84.66 o 
 -18   2   1        6.30       14.07     79.42 o 
 -17   2   1       74.28      228.17    178.37 o 
 -16   2   1        2.92       19.62     66.42 o 
 -15   2   1      557.65      638.75    384.19 o 
 -14   2   1     5831.31     5489.51    455.77 o 
 -13   2   1     2447.44     2338.95    266.16 o 
 -12   2   1       75.04      205.37     34.80 o 
 -11   2   1      170.76      343.92     63.62 o 
 -10   2   1     2889.86     3299.72    200.03 o 
  -9   2   1      340.38      444.18     55.62 o 
  -8   2   1      192.35      321.19     70.98 o 
  -7   2   1     7202.29     7318.60    218.93 o 
  -6   2   1       87.07      101.11     29.84 o 
  -5   2   1     1295.42     1202.32     55.58 o 
  -4   2   1        0.28       45.98     14.20 o 
  -3   2   1       52.20      171.30     21.21 o 
  -2   2   1      133.96      393.55     28.64 o 
  -1   2   1      441.89      515.75     30.84 o 
   0   2   1       72.18      201.19     25.92 o 
   1   2   1      591.66      550.60     28.29 o 
   2   2   1     8864.92     8340.80    183.10 o 
   3   2   1    47117.50    45275.27    632.57 o 
   4   2   1      540.77      643.44     31.79 o 
   5   2   1    27095.22    27308.35    924.74 o 
   6   2   1     1729.50     1527.35     68.16 o 
   7   2   1     1943.62     1957.34     65.67 o 
   8   2   1      881.41      939.96     51.61 o 
   9   2   1     3536.15     3570.12    165.94 o 
  10   2   1       20.93      163.16     45.31 o 
  11   2   1      143.52      194.97     39.89 o 
  12   2   1       15.17       44.17     23.51 o 
  13   2   1      122.38      202.18    123.29 o 
  14   2   1      313.56      495.79    336.84 o 
  15   2   1      299.32      415.74    234.14 o 
  16   2   1       52.33       76.44    122.07 o 
  17   2   1        0.32      125.71     84.52 o 
 -17   3   1      333.45      344.23    195.47 o 
 -16   3   1       12.78       43.41     66.26 o 
 -15   3   1      825.52      848.36    134.56 o 
 -14   3   1      583.62      662.04    309.21 o 
 -13   3   1     1885.36     1982.85    140.26 o 
 -12   3   1      359.47      377.71    177.41 o 
 -11   3   1      226.19      210.97    106.56 o 
 -10   3   1      319.34      281.26    105.22 o 
  -9   3   1     1364.59     1624.23    109.64 o 
  -8   3   1     3587.67     3716.15    180.04 o 
  -7   3   1      252.16      277.14     54.58 o 
  -6   3   1      448.60      275.52     33.92 o 
  -5   3   1     8594.92     8119.50    203.12 o 
  -4   3   1      176.81      792.06     48.60 o 
  -3   3   1       17.98      200.90     29.77 o 
  -2   3   1      214.09      367.91     29.52 o 
  -1   3   1      631.96     1105.91     54.50 o 
   0   3   1       33.63       69.48     18.82 o 
   1   3   1       34.44      235.72     26.51 o 
   2   3   1     2751.98     2940.59     75.05 o 
   3   3   1    50193.14    48709.02    627.64 o 
   4   3   1     2481.18     3030.61     80.75 o 
   5   3   1     1087.41     1208.41     64.35 o 
   6   3   1       16.04       46.71     20.36 o 
   7   3   1      706.81      763.03     59.47 o 
   8   3   1     2503.38     2692.63    124.00 o 
   9   3   1     4223.61     4639.65    181.71 o 
  10   3   1      111.45       82.01     33.48 o 
  11   3   1     2998.60     2892.80    142.80 o 
  12   3   1      447.07      496.01     78.25 o 
  13   3   1     2526.65     2244.90    181.86 o 
  14   3   1      665.35      685.87    268.24 o 
  15   3   1       15.77       55.57     50.12 o 
  16   3   1       48.00       48.17     60.08 o 
  17   3   1      200.50      217.74    188.38 o 
 -17   4   1       29.50       89.96     99.42 o 
 -16   4   1      598.57      871.15    202.42 o 
 -15   4   1      284.20      395.74    160.63 o 
 -14   4   1       34.16       83.54     73.60 o 
 -13   4   1       93.55      210.04    100.21 o 
 -12   4   1     3669.83     3487.39    155.64 o 
 -11   4   1      375.82      387.19     80.12 o 
 -10   4   1       52.44      145.35     64.62 o 
  -9   4   1        2.75       64.71     34.99 o 
  -8   4   1     1335.82     1287.80     82.12 o 
  -7   4   1     1822.33     1713.00    118.99 o 
  -6   4   1      813.80     1131.68    132.66 o 
  -5   4   1      710.91      919.65     56.36 o 
  -4   4   1      297.42      387.10     43.22 o 
  -3   4   1     1119.36     1109.08     67.63 o 
  -2   4   1       90.55      187.21     38.75 o 
  -1   4   1      786.97      727.09     56.69 o 
   0   4   1      110.06      273.61     33.59 o 
   1   4   1       15.05       71.37     19.22 o 
   2   4   1       14.12       61.13     19.76 o 
   3   4   1    15856.48    16757.42    273.60 o 
   4   4   1       35.55      189.32     33.48 o 
   5   4   1     2347.05     2158.42     79.08 o 
   6   4   1      648.48      832.69     34.82 o 
   7   4   1       49.97       52.92     26.42 o 
   8   4   1       13.87       80.91     35.22 o 
   9   4   1      155.85      172.46     58.17 o 
  10   4   1     1074.19     1062.88    127.81 o 
  11   4   1       46.49       81.68     45.57 o 
  12   4   1       53.94       61.99     52.70 o 
  13   4   1      218.03      258.44    126.59 o 
  14   4   1      264.51      252.16    104.98 o 
  15   4   1      591.55      628.29    265.17 o 
  16   4   1      112.44      161.78    107.12 o 
 -16   5   1       10.59       69.19     77.33 o 
 -15   5   1      499.78      403.00    220.74 o 
 -14   5   1       31.27       94.65     65.80 o 
 -13   5   1      183.48      214.26     89.39 o 
 -12   5   1        4.04       71.43     70.68 o 
 -11   5   1      212.75      189.58     93.56 o 
 -10   5   1       46.68       33.64     23.43 o 
  -9   5   1      387.50      437.45     58.78 o 
  -8   5   1      847.59      850.68     59.83 o 
  -7   5   1      426.29      716.56     66.36 o 
  -6   5   1     1688.25     1611.28    122.99 o 
  -5   5   1        5.65       89.74     33.05 o 
  -4   5   1       83.01      180.16     38.13 o 
  -3   5   1     1235.27     1530.68     83.61 o 
  -2   5   1      266.69      947.27     86.60 o 
  -1   5   1      954.06      796.53     61.03 o 
   0   5   1     2391.33     3024.13    119.86 o 
   1   5   1     2876.25     3130.29    101.35 o 
   2   5   1     3961.66     4338.34    173.37 o 
   3   5   1     1422.86     1798.24     95.21 o 
   4   5   1       57.44       88.23     27.77 o 
   5   5   1     4332.02     4475.28    178.30 o 
   6   5   1      330.72      303.65     23.02 o 
   7   5   1      290.88      382.29     33.61 o 
   8   5   1        5.61       77.36     42.63 o 
   9   5   1      109.99       94.02     44.44 o 
  10   5   1      108.06      226.12     51.10 o 
  11   5   1     1361.35     1183.70    184.34 o 
  12   5   1      383.58      434.32    198.59 o 
  13   5   1        3.84        3.30     78.51 o 
  14   5   1        8.32       49.62     49.37 o 
  15   5   1      212.48      279.00    125.11 o 
  16   5   1      144.53      163.68    118.54 o 
 -15   6   1      590.21      685.96    269.39 o 
 -14   6   1      249.41      385.60    161.78 o 
 -13   6   1     2892.19     2508.37    232.87 o 
 -12   6   1       28.73      136.93     71.39 o 
 -11   6   1      218.72      188.48     96.92 o 
 -10   6   1      327.02      372.63     58.66 o 
  -9   6   1       44.67       52.68     26.13 o 
  -8   6   1     4236.31     3964.09    172.11 o 
  -7   6   1      140.94      225.52     49.31 o 
  -6   6   1      101.16      121.60     66.23 o 
  -5   6   1     2400.76     2623.10    127.73 o 
  -4   6   1      834.21      894.29     70.17 o 
  -3   6   1      465.88      425.94    104.13 o 
  -2   6   1      453.41      805.79    174.40 o 
  -1   6   1     1522.83     1808.13    135.45 o 
   0   6   1     1419.25     1415.88    113.73 o 
   1   6   1      217.04      745.76     83.46 o 
   2   6   1     5032.29     4976.53    227.45 o 
   3   6   1      153.06      282.55     51.85 o 
   4   6   1       85.21       94.99     55.29 o 
   5   6   1     1490.75     1626.19     93.00 o 
   6   6   1     1669.26     2022.15    142.03 o 
   7   6   1     7698.16     7543.83    279.69 o 
   8   6   1       53.55      497.98     68.02 o 
   9   6   1     3937.07     3722.69    322.82 o 
  10   6   1      442.27      642.88    245.72 o 
  11   6   1      212.42      228.87    125.04 o 
  12   6   1     1114.46      983.05    301.84 o 
  13   6   1       64.34      149.77    100.55 o 
  14   6   1       60.38       78.99     69.73 o 
  15   6   1       81.52      111.07     76.98 o 
 -14   7   1      604.86      606.78    238.47 o 
 -13   7   1     2516.68     2282.17    260.09 o 
 -12   7   1        6.60       62.21     81.54 o 
 -11   7   1     1506.60     1491.29    520.87 o 
 -10   7   1     1394.33     1240.58    250.91 o 
  -9   7   1       61.28      155.57     95.96 o 
  -8   7   1     2391.64     1824.59    121.24 o 
  -7   7   1      200.30      380.77     57.60 o 
  -6   7   1     2081.61     2256.35    154.51 o 
  -5   7   1     3208.51     3208.84    151.12 o 
  -4   7   1       71.85       71.62     40.56 o 
  -3   7   1     1660.85     1544.25     93.86 o 
  -2   7   1       50.87      779.28    101.29 o 
  -1   7   1      994.12      838.13    143.86 o 
   0   7   1      174.89      482.47    211.10 o 
   1   7   1      435.52      409.12     81.69 o 
   2   7   1      620.15      775.23    100.49 o 
   3   7   1     4810.19     5376.39    231.59 o 
   4   7   1     2830.25     2738.13    145.42 o 
   5   7   1      254.71      414.77     40.47 o 
   6   7   1       49.91       96.91     56.43 o 
   7   7   1     2297.11     2691.66    143.14 o 
   8   7   1      229.33      409.74    114.46 o 
   9   7   1      834.15      917.96    338.23 o 
  10   7   1       19.59       68.94     68.59 o 
  11   7   1     5258.25     4728.77    403.88 o 
  12   7   1     2239.52     2313.33    255.78 o 
  13   7   1      276.28      289.05    218.46 o 
  14   7   1      497.96      403.73    261.08 o 
 -13   8   1      112.46      144.36    116.91 o 
 -12   8   1      124.55      129.98     79.82 o 
 -11   8   1     2645.81     2662.38    345.14 o 
 -10   8   1       51.73      148.82     82.35 o 
  -9   8   1       79.94      158.51     78.60 o 
  -8   8   1     2238.39     2189.06    348.32 o 
  -7   8   1     1074.42     1031.06    338.13 o 
  -6   8   1     2913.91     3285.70    240.75 o 
  -5   8   1     1226.34     1152.17    114.51 o 
  -4   8   1     2725.96     3141.85    179.45 o 
  -3   8   1     1082.59     1078.06    115.97 o 
  -2   8   1      513.55      477.36     81.10 o 
  -1   8   1      591.70      500.03    101.31 o 
   0   8   1      203.68      255.38     98.01 o 
   1   8   1      107.59      213.01     83.30 o 
   2   8   1      492.83      462.91    143.17 o 
   3   8   1      175.26      259.83    113.42 o 
   4   8   1      152.71      227.82     99.16 o 
   5   8   1     2147.79     2121.98    521.41 o 
   6   8   1      468.84      908.15    377.71 o 
   7   8   1      136.41      216.25    191.79 o 
   8   8   1      626.09      635.64    227.59 o 
   9   8   1      193.36      410.36    349.60 o 
  10   8   1      375.73      276.99    127.49 o 
  11   8   1     1750.02     1489.50    266.07 o 
  12   8   1      335.10      278.72    167.03 o 
 -11   9   1      938.30      959.45    324.51 o 
 -10   9   1      336.84      300.09    229.33 o 
  -9   9   1      355.02      292.40    155.14 o 
  -8   9   1      326.43      340.06    174.64 o 
  -7   9   1      132.84      249.50    123.03 o 
  -6   9   1      292.64      326.35    195.90 o 
  -5   9   1      396.04      374.45    213.03 o 
  -4   9   1     2041.34     2050.65    241.81 o 
  -3   9   1      258.57      285.04    125.29 o 
  -2   9   1      199.31      714.91    265.27 o 
  -1   9   1     1081.08     1036.17    135.30 o 
   0   9   1      100.58      147.58     88.45 o 
   1   9   1      273.79      348.25    118.17 o 
   2   9   1       91.37       65.93     84.05 o 
   3   9   1      252.87      477.17     85.45 o 
   4   9   1      385.30      440.92    235.32 o 
   5   9   1      645.83      680.96    221.84 o 
   6   9   1     2573.74     2451.78    710.08 o 
   7   9   1     1698.54     1796.17    323.35 o 
   8   9   1      316.39      350.21    138.64 o 
   9   9   1      247.82      206.36    191.06 o 
  10   9   1      176.40      300.65    176.01 o 
  -8  10   1      496.56      356.70    195.68 o 
  -7  10   1      273.72      360.00    175.42 o 
  -6  10   1     2048.26     1615.57    303.92 o 
  -5  10   1      633.94      513.74    370.18 o 
  -4  10   1      725.44      790.54    276.11 o 
  -3  10   1       17.35       60.12     58.32 o 
  -2  10   1      112.18      247.49    101.60 o 
  -1  10   1     4834.77     3874.47    734.39 o 
   0  10   1      589.28      939.82    155.90 o 
   1  10   1       13.09      100.36     82.74 o 
   2  10   1       65.82       68.55     69.14 o 
   3  10   1     1051.03      908.43    368.13 o 
   4  10   1     1719.14     1491.46    327.33 o 
   5  10   1      923.90      904.31    388.61 o 
   6  10   1      257.55      289.54    137.10 o 
   7  10   1      928.17     1012.36    312.21 o 
   8  10   1      232.23      261.35    113.27 o 
  -4  11   1      428.43      314.11    224.74 o 
  -3  11   1     1762.79     1385.71    324.11 o 
  -2  11   1       86.31      224.89    268.13 o 
  -1  11   1     3717.72     4089.14    596.36 o 
   0  11   1      190.26      342.55    914.88 o 
   1  11   1      460.23      428.66    260.76 o 
   2  11   1       32.69       73.77    119.62 o 
   3  11   1     1469.27     1243.40    468.87 o 
 -18   0   2    12253.82    12265.74   1143.03 o 
 -17   0   2     5195.45     6048.90    712.85 o 
 -16   0   2     6129.97     5829.08    480.62 o 
 -15   0   2     3352.96     3376.55    372.58 o 
 -14   0   2     6707.11     6716.22    726.72 o 
 -13   0   2     7017.33     5625.90    804.24 o 
 -12   0   2      100.26      309.94    226.12 o 
 -11   0   2    14811.00    14285.77    500.95 o 
 -10   0   2     2644.79     2775.74    192.23 o 
  -9   0   2    17303.99    15775.03   1918.46 o 
  -8   0   2       91.86     1392.20    148.99 o 
  -7   0   2    98015.64    92984.68   2648.41 o 
  -6   0   2    49354.58    52835.70   1265.47 o 
  -5   0   2     1125.24     2323.22    118.77 o 
  -4   0   2    16685.33    15992.25    222.06 o 
  -3   0   2     1018.13     1462.71     95.76 o 
  -2   0   2     4623.78     8403.60    265.42 o 
  -1   0   2   153178.02   111361.63   8769.94 o 
   0   0   2    56134.40    43251.59   1053.35 o 
   1   0   2    53435.67    56086.83    830.05 o 
   2   0   2    27458.87    23792.05    961.52 o 
   3   0   2    31748.33    30621.94   1038.03 o 
   4   0   2      353.71      978.31     74.90 o 
   5   0   2     1495.45     1572.72     79.54 o 
   6   0   2    30837.82    31264.40    679.53 o 
   7   0   2       51.75      127.39     52.23 o 
   8   0   2    15647.19    14784.27    522.58 o 
   9   0   2    35413.25    35730.17    640.99 o 
  10   0   2    11582.28    11658.64    515.70 o 
  11   0   2    28228.53    25223.16    752.54 o 
  12   0   2     2284.49     3749.13    407.50 o 
  13   0   2    31889.61    33005.98   1280.77 o 
  14   0   2     1848.26     1969.79    276.95 o 
  15   0   2     4677.79     4717.05    723.78 o 
  16   0   2    15311.74    18013.54   1506.96 o 
  17   0   2     1704.39     1588.24   1020.64 o 
 -18   1   2     5089.53     4344.69    684.12 o 
 -17   1   2     4087.17     4310.02    402.42 o 
 -16   1   2    18507.06    19293.35    862.41 o 
 -15   1   2     3370.38     3109.27    384.93 o 
 -14   1   2     9771.28    10497.83    407.58 o 
 -13   1   2     9602.23     9754.84    456.62 o 
 -12   1   2    12770.71    12779.85    514.41 o 
 -11   1   2    22679.61    21759.45    682.75 o 
 -10   1   2      776.79      775.35     79.36 o 
  -9   1   2    23532.71    23409.68    529.15 o 
  -8   1   2     1259.29     1634.36     74.36 o 
  -7   1   2     9604.72    10189.77    262.17 o 
  -6   1   2    25014.24    23525.64    415.53 o 
  -5   1   2    28685.63    28203.96    607.27 o 
  -4   1   2    22002.38    20387.80    258.38 o 
  -3   1   2    26342.80    26843.51    286.35 o 
  -2   1   2    25826.28    24759.32    419.75 o 
  -1   1   2    29699.90    31167.86    336.79 o 
   0   1   2     9673.55    11712.66    195.38 o 
   1   1   2    88202.56    79276.01   1804.36 o 
   2   1   2    15027.81    15588.11    200.08 o 
   3   1   2    41653.22    38789.86    533.72 o 
   4   1   2    72399.00    68015.14    871.32 o 
   5   1   2    33858.00    34179.88    379.48 o 
   6   1   2    61830.37    61672.22    781.71 o 
   7   1   2     1622.44     1988.73     66.61 o 
   8   1   2    46950.39    46770.75    461.23 o 
   9   1   2     9811.01     9631.61    166.60 o 
  10   1   2     9583.01    10333.27    386.29 o 
  11   1   2    27400.85    27188.22   1750.62 o 
  12   1   2       23.15      275.42    140.83 o 
  13   1   2    11165.22    11327.94    442.29 o 
  14   1   2    11261.74    12080.09    648.41 o 
  15   1   2     7518.73     8275.44    529.98 o 
  16   1   2     4540.15     5230.94    569.33 o 
  17   1   2      158.64      194.58    157.94 o 
 -18   2   2     7127.27     7112.91    772.55 o 
 -17   2   2     4093.30     3688.45    285.56 o 
 -16   2   2    13126.94    13748.83    854.26 o 
 -15   2   2       40.40       31.92     73.51 o 
 -14   2   2     9556.94     9465.70    671.58 o 
 -13   2   2     1223.54     1146.50    149.85 o 
 -12   2   2     7377.96     7523.48    392.70 o 
 -11   2   2    13485.10    13372.92    492.16 o 
 -10   2   2     3719.80     3708.46    161.26 o 
  -9   2   2    27578.40    27248.98    577.18 o 
  -8   2   2    16160.71    15634.89    729.61 o 
  -7   2   2    25335.10    26332.69    426.92 o 
  -6   2   2    35905.20    35485.79    477.81 o 
  -5   2   2     9594.02    10903.48    242.16 o 
  -4   2   2    26102.97    25747.31    489.40 o 
  -3   2   2    31120.04    30092.07    378.58 o 
  -2   2   2     1838.99     1517.73     45.30 o 
  -1   2   2     9139.81    10122.70    178.09 o 
   0   2   2     8801.83     9236.72    189.38 o 
   1   2   2    23178.62    22094.80    286.32 o 
   2   2   2    42849.82    44759.84    691.05 o 
   3   2   2   101554.58    98983.46    797.90 o 
   4   2   2    19456.11    18351.25    231.91 o 
   5   2   2     9891.97    10114.84    203.90 o 
   6   2   2    85812.03    87527.23   1617.34 o 
   7   2   2      194.46      260.07     28.08 o 
   8   2   2     1955.95     1939.32    104.90 o 
   9   2   2     7440.04     6976.13    212.96 o 
  10   2   2    15166.67    14552.34    643.11 o 
  11   2   2     4456.98     4364.31    231.40 o 
  12   2   2      317.80      456.64     57.01 o 
  13   2   2    27052.36    34086.83   1412.80 o 
  14   2   2     2464.63     2475.87    311.52 o 
  15   2   2     8870.40     9290.83    470.45 o 
  16   2   2     7745.54     8722.19    508.61 o 
  17   2   2      274.30      339.30    152.72 o 
 -17   3   2      488.47      606.55    146.73 o 
 -16   3   2     9063.79    10082.64    948.67 o 
 -15   3   2      188.08      292.02    149.36 o 
 -14   3   2    14899.77    14874.04    422.92 o 
 -13   3   2     6420.90     6820.35    406.05 o 
 -12   3   2    17758.54    17919.59    466.90 o 
 -11   3   2    10569.32    10800.32    349.47 o 
 -10   3   2      563.48      700.48     71.40 o 
  -9   3   2    36598.71    37029.24    575.75 o 
  -8   3   2     3294.41     3572.09    170.66 o 
  -7   3   2     7991.04     7932.49    254.79 o 
  -6   3   2    68628.20    67037.80   1020.10 o 
  -5   3   2      602.56      829.09     46.87 o 
  -4   3   2    32872.78    34552.27    651.88 o 
  -3   3   2     6756.22     6366.66    162.21 o 
  -2   3   2    21687.18    21139.88    360.82 o 
  -1   3   2     5774.45     5457.73    111.51 o 
   0   3   2       81.78      287.53     35.20 o 
   1   3   2    29262.02    26514.23    309.23 o 
   2   3   2       65.84      134.95     12.15 o 
   3   3   2    16117.63    16125.83    389.48 o 
   4   3   2    46353.81    46530.60    684.99 o 
   5   3   2    22732.96    22955.42    242.58 o 
   6   3   2    45878.38    48106.45    971.58 o 
   7   3   2        4.60      170.52     60.41 o 
   8   3   2    24491.48    23472.08    545.95 o 
   9   3   2     3350.98     3418.33    150.32 o 
  10   3   2      340.32      395.13     65.75 o 
  11   3   2     9865.98     9873.82    394.89 o 
  12   3   2     1708.46     1367.08    122.34 o 
  13   3   2    18853.29    18701.09    484.88 o 
  14   3   2     2852.61     3335.79    277.54 o 
  15   3   2    12269.84    13169.17    655.93 o 
  16   3   2     6830.17     6614.23    651.85 o 
  17   3   2       43.87       80.40     79.15 o 
 -17   4   2     2544.45     2780.19    459.20 o 
 -16   4   2     7457.80     7731.36    480.04 o 
 -15   4   2       31.49       92.14     55.97 o 
 -14   4   2    18544.07    19613.21    566.25 o 
 -13   4   2     2081.84     1939.33    143.04 o 
 -12   4   2     5720.60     6078.95    350.56 o 
 -11   4   2    24352.24    24303.65    850.26 o 
 -10   4   2     1055.91     1210.41     90.04 o 
  -9   4   2    27487.63    26459.44    804.18 o 
  -8   4   2     3320.88     3068.27    117.05 o 
  -7   4   2    10609.89    10686.54    222.11 o 
  -6   4   2    31658.18    32252.34    792.14 o 
  -5   4   2       93.61      243.54     79.41 o 
  -4   4   2    78073.98    75834.16   1154.93 o 
  -3   4   2      715.39      920.56     66.33 o 
  -2   4   2    17425.25    17556.76    326.72 o 
  -1   4   2    27264.87    27356.69    364.74 o 
   0   4   2     6865.02     8033.93    200.34 o 
   1   4   2    27821.76    26083.21    383.19 o 
   2   4   2     2616.54     2958.24    348.98 o 
   3   4   2    37838.61    37371.57   1108.74 o 
   4   4   2    10239.91     9442.55    276.14 o 
   5   4   2     7467.21     7582.56    276.91 o 
   6   4   2    53621.82    51075.23   1621.90 o 
   7   4   2      327.60      413.48     59.88 o 
   8   4   2    24481.23    21916.25   1175.04 o 
   9   4   2    12878.09    12728.84    338.92 o 
  10   4   2     8737.46     8511.42    315.28 o 
  11   4   2     7359.52     7754.33    420.68 o 
  12   4   2        0.85      220.20    106.17 o 
  13   4   2    17924.79    17676.44    454.30 o 
  14   4   2     2192.15     2215.69    308.22 o 
  15   4   2     4153.49     3792.84    249.20 o 
  16   4   2    15501.53    16420.68    785.49 o 
 -16   5   2    11383.10    12004.73    617.77 o 
 -15   5   2       20.02      191.28    111.86 o 
 -14   5   2     5278.28     5433.23    345.46 o 
 -13   5   2     2060.98     2191.55    220.56 o 
 -12   5   2     7177.75     7460.91    392.15 o 
 -11   5   2     2879.92     2880.71    182.45 o 
 -10   5   2      130.23      247.13     59.72 o 
  -9   5   2    21849.19    21839.74    752.64 o 
  -8   5   2     2265.85     2615.75    159.23 o 
  -7   5   2    25783.22    25812.02    822.81 o 
  -6   5   2    24132.93    23871.06    450.16 o 
  -5   5   2     1042.53      954.30    113.08 o 
  -4   5   2     1214.31     1307.25    103.64 o 
  -3   5   2     6461.48     5890.03    187.75 o 
  -2   5   2    52389.56    54585.96   1298.15 o 
  -1   5   2    43344.34    44600.56   1024.41 o 
   0   5   2     4859.87     4617.52    155.08 o 
   1   5   2    82066.91    83908.66   2507.36 o 
   2   5   2       21.69       75.82     28.79 o 
   3   5   2     2979.03     2741.24    117.15 o 
   4   5   2     4365.82     4577.39    286.66 o 
   5   5   2     7779.78     7759.76    439.98 o 
   6   5   2    21279.26    22060.33    555.69 o 
   7   5   2      804.30      803.83     49.11 o 
   8   5   2    15837.38    13909.93   1535.59 o 
   9   5   2     2991.68     2790.72    117.71 o 
  10   5   2    15513.30    15769.76    399.72 o 
  11   5   2    33867.27    33111.67    742.86 o 
  12   5   2      439.65      410.36    157.72 o 
  13   5   2     7156.33     7682.36    414.88 o 
  14   5   2     3729.56     4081.83    308.54 o 
  15   5   2     3977.55     3739.81    229.82 o 
 -15   6   2      173.06      252.25    146.27 o 
 -14   6   2    17796.12    17399.97    942.98 o 
 -13   6   2     2819.95     2729.15    221.47 o 
 -12   6   2     2756.22     3121.77    427.72 o 
 -11   6   2    19958.20    19767.41    640.39 o 
 -10   6   2     1288.97     1693.67    140.63 o 
  -9   6   2    12403.17    11709.51    570.88 o 
  -8   6   2     2780.59     2688.50     98.10 o 
  -7   6   2    10988.64    10921.07    294.37 o 
  -6   6   2     1244.49     1362.65     65.55 o 
  -5   6   2      904.20     1073.49     68.40 o 
  -4   6   2    25220.05    24963.10    544.85 o 
  -3   6   2      212.57      203.18     76.81 o 
  -2   6   2    26893.21    28242.64    449.06 o 
  -1   6   2    38848.44    39331.20    882.17 o 
   0   6   2     4432.37     4722.90    223.14 o 
   1   6   2    36975.36    36449.03    544.08 o 
   2   6   2      669.84      773.61     74.56 o 
   3   6   2    26481.23    26689.68    629.88 o 
   4   6   2     8254.85     7853.27    240.14 o 
   5   6   2     1893.46     1957.94    137.62 o 
   6   6   2    36075.25    35874.82    758.70 o 
   7   6   2      307.74      248.02     95.54 o 
   8   6   2    35484.48    30306.59   1881.96 o 
   9   6   2    19329.49    18166.29    531.30 o 
  10   6   2    13356.82    13743.10    478.88 o 
  11   6   2     6282.00     6626.05    468.99 o 
  12   6   2       75.49      261.09    177.33 o 
  13   6   2     9295.70     8719.70    529.02 o 
  14   6   2     4211.93     4499.93    261.78 o 
 -14   7   2     7085.37     7268.34    652.33 o 
 -13   7   2     4793.13     4855.47    357.04 o 
 -12   7   2     3693.33     3984.45    389.80 o 
 -11   7   2     4937.65     4739.92    402.09 o 
 -10   7   2       51.16      329.61    129.68 o 
  -9   7   2    21462.79    20645.01   1051.76 o 
  -8   7   2      181.49      420.77     69.07 o 
  -7   7   2     8314.98     8634.09    269.16 o 
  -6   7   2    18044.17    17376.95    898.38 o 
  -5   7   2       24.18      205.84    134.55 o 
  -4   7   2     9996.23     9347.30    344.43 o 
  -3   7   2     8103.88     8530.69    245.45 o 
  -2   7   2    12695.57    13804.03    362.55 o 
  -1   7   2    12962.83    12340.11    407.26 o 
   0   7   2     2546.48     2235.47    130.64 o 
   1   7   2    20800.84    21460.63    447.13 o 
   2   7   2       20.31       85.33     48.96 o 
   3   7   2     7379.85     7182.49    279.54 o 
   4   7   2    15571.82    16074.16    361.40 o 
   5   7   2     1641.98     1832.86    295.34 o 
   6   7   2    16403.05    14919.01    941.37 o 
   7   7   2     3363.36     3191.70    150.31 o 
   8   7   2    20295.76    19949.04    569.63 o 
   9   7   2     4504.60     4446.90    424.65 o 
  10   7   2       80.28      365.28    161.92 o 
  11   7   2     7612.27     7315.92    410.38 o 
  12   7   2      897.54      848.25    285.09 o 
  13   7   2    16309.37    16437.78    823.23 o 
 -13   8   2     1486.55     1390.03    479.47 o 
 -12   8   2     2818.50     2439.52    336.86 o 
 -11   8   2    13465.52    13188.64    763.57 o 
 -10   8   2     1614.22     1768.98    505.87 o 
  -9   8   2     8836.15     9737.64    455.90 o 
  -8   8   2     3580.94     3469.84    365.04 o 
  -7   8   2     4424.54     4359.53    300.40 o 
  -6   8   2     7439.07     7989.31    410.63 o 
  -5   8   2     3061.75     3247.01    199.03 o 
  -4   8   2    19235.53    20279.98    455.28 o 
  -3   8   2     3694.79     3702.28    263.39 o 
  -2   8   2     5532.62     5400.78    332.45 o 
  -1   8   2     5447.59     5428.92    320.80 o 
   0   8   2     2142.41     1941.27    152.10 o 
   1   8   2     8129.87     8352.84    389.10 o 
   2   8   2     3537.80     3741.69    252.23 o 
   3   8   2    12121.37    12947.78    317.65 o 
   4   8   2    12451.82    12257.34    294.81 o 
   5   8   2     1964.90     1745.61    263.81 o 
   6   8   2    36769.16    35141.61    972.08 o 
   7   8   2      901.94      806.48    152.20 o 
   8   8   2     8115.20     7791.00    471.45 o 
   9   8   2     1925.03     2095.41    414.38 o 
  10   8   2     2179.15     2219.00    306.43 o 
  11   8   2     3639.75     3652.47    258.30 o 
  12   8   2      154.51      168.45     90.32 o 
 -11   9   2     5596.96     5489.95    625.24 o 
 -10   9   2      232.56      281.25    168.43 o 
  -9   9   2    11873.97    12224.42    799.79 o 
  -8   9   2     1231.76     1432.14    284.41 o 
  -7   9   2     4330.01     5028.30    447.39 o 
  -6   9   2    14601.69    14415.06    572.76 o 
  -5   9   2       22.12      137.49     90.42 o 
  -4   9   2    11736.71    11578.67    383.98 o 
  -3   9   2    11900.95    11890.36    423.90 o 
  -2   9   2    13420.61    14065.10    424.96 o 
  -1   9   2     3749.74     4176.97    277.41 o 
   0   9   2      365.11      576.56    148.23 o 
   1   9   2     8551.96     8377.50    424.35 o 
   2   9   2      361.99      327.07    161.62 o 
   3   9   2     8595.38     9150.14    655.49 o 
   4   9   2    14197.57    14521.26    525.42 o 
   5   9   2     4227.09     4123.73    402.05 o 
   6   9   2    15718.19    15504.39    973.52 o 
   7   9   2      506.19      523.64    201.66 o 
   8   9   2     7298.18     7492.97    418.11 o 
   9   9   2      876.32      782.72    395.05 o 
  10   9   2     1937.95     1767.24    244.86 o 
  -8  10   2     1481.16     1349.08    572.10 o 
  -7  10   2    12240.48    11155.37    666.40 o 
  -6  10   2     9141.05     8859.32    663.36 o 
  -5  10   2       14.96       59.18     71.30 o 
  -4  10   2     8913.15     9094.33    911.95 o 
  -3  10   2     1048.74     1046.38    183.75 o 
  -2  10   2     6651.95     6711.92    555.07 o 
  -1  10   2    16957.77    16390.28    800.76 o 
   0  10   2     5586.64     5153.88    339.99 o 
   1  10   2     8028.43     7613.55   1005.21 o 
   2  10   2     1612.69     1481.41    226.88 o 
   3  10   2     3631.83     3906.97    374.63 o 
   4  10   2     2023.52     1913.27    490.16 o 
   5  10   2     1229.00      961.67    354.82 o 
   6  10   2     8587.69     8748.39    556.30 o 
   7  10   2       73.61      181.72    103.02 o 
  -4  11   2     7301.41     6759.46    887.63 o 
  -3  11   2     1843.98     1800.23    252.28 o 
  -2  11   2     6446.23     5695.75    972.66 o 
   1  11   2    16172.67    15081.22    967.77 o 
   2  11   2      223.67      137.89    126.50 o 
   3  11   2     4024.90     4147.14    583.44 o 
 -18   1   3       98.54      135.77    126.30 o 
 -17   1   3     1738.27     1432.28    266.31 o 
 -16   1   3        1.72       75.06     80.52 o 
 -15   1   3      294.60      187.04    109.23 o 
 -14   1   3        1.42      112.99     79.85 o 
 -13   1   3      368.85      629.29    438.91 o 
 -12   1   3       33.74       38.65     55.42 o 
 -11   1   3      809.73      897.55    106.46 o 
 -10   1   3     8385.85     8225.31    387.29 o 
  -9   1   3     2486.03     2829.51    125.78 o 
  -8   1   3      560.51      806.47     53.35 o 
  -7   1   3      446.00      290.02     76.42 o 
  -6   1   3       16.79       33.98     18.23 o 
  -5   1   3     2010.67     1845.04     64.93 o 
  -4   1   3       23.12      307.71     35.79 o 
  -3   1   3    26321.21    24268.54    281.72 o 
  -2   1   3     6134.80     4961.78    107.52 o 
  -1   1   3       81.12      146.92     26.40 o 
   0   1   3      290.77      633.73     27.53 o 
   1   1   3     2463.22     2608.66     51.22 o 
   2   1   3     4329.76     4226.25     73.60 o 
   3   1   3     1047.53     1279.46     43.93 o 
   4   1   3      169.26      718.41     63.14 o 
   5   1   3     1058.65     1307.71     57.64 o 
   6   1   3      107.00      199.89     26.05 o 
   7   1   3     4360.90     4740.56    116.21 o 
   8   1   3      400.18      524.56     36.04 o 
   9   1   3       32.15       63.43     25.37 o 
  10   1   3      140.40      238.36     54.19 o 
  11   1   3       23.53       51.04     43.53 o 
  12   1   3     2814.29     2575.20    200.19 o 
  13   1   3       13.76      117.99     80.68 o 
  14   1   3     1980.84     2397.68    314.96 o 
  15   1   3      241.83      323.81    188.86 o 
  16   1   3      501.08      370.31    254.17 o 
  17   1   3      713.79      725.13    402.73 o 
 -18   2   3      233.06      245.16    163.75 o 
 -17   2   3       68.49       66.02    110.24 o 
 -16   2   3     1180.50     1192.34    206.45 o 
 -15   2   3       19.04       89.41     77.29 o 
 -14   2   3      574.76      739.58    159.81 o 
 -13   2   3      682.75      570.27    325.24 o 
 -12   2   3     3171.20     2925.27    209.78 o 
 -11   2   3     3577.17     3762.67    244.09 o 
 -10   2   3        1.61       17.23     16.29 o 
  -9   2   3     3384.71     3169.96    183.04 o 
  -8   2   3        5.43       79.26     20.43 o 
  -7   2   3      779.65      853.13     56.78 o 
  -6   2   3      388.30      391.52     63.46 o 
  -5   2   3     1827.55     1704.03     62.20 o 
  -4   2   3      205.36      403.67     41.91 o 
  -3   2   3    11289.51    12682.57    207.24 o 
  -2   2   3      475.01      554.52     29.60 o 
  -1   2   3     1047.13      810.41     43.31 o 
   0   2   3        5.18      172.38     26.69 o 
   1   2   3    15899.25    14953.89    201.18 o 
   2   2   3    12009.56    11634.75    239.76 o 
   3   2   3     6333.62     7600.48    148.17 o 
   4   2   3    12050.20    13911.31    164.45 o 
   5   2   3     2976.48     2889.17     74.76 o 
   6   2   3     1147.81     1807.05     65.35 o 
   7   2   3     5985.68     5396.44    136.03 o 
   8   2   3      458.15      652.64     37.79 o 
   9   2   3      164.97      206.27     52.05 o 
  10   2   3      429.92      613.43     53.67 o 
  11   2   3     1799.87     1608.86    111.71 o 
  12   2   3     2507.92     2407.67    184.00 o 
  13   2   3      210.62      206.13    111.71 o 
  14   2   3     1715.91     1605.17    159.88 o 
  15   2   3      111.01      183.44    103.52 o 
  16   2   3      443.74      472.18    287.86 o 
  17   2   3      183.90      185.39    154.55 o 
 -18   3   3      439.91      387.84    216.06 o 
 -17   3   3      350.78      290.83    170.22 o 
 -16   3   3       30.78      110.96    124.90 o 
 -15   3   3        8.76       51.15     62.47 o 
 -14   3   3      951.10      897.24    162.23 o 
 -13   3   3       11.59      141.34     76.67 o 
 -12   3   3      173.94      215.91    114.11 o 
 -11   3   3     1596.95     2059.01    155.00 o 
 -10   3   3      220.53      282.78     90.82 o 
  -9   3   3      688.57      635.69     74.21 o 
  -8   3   3     1084.71     1069.22    102.95 o 
  -7   3   3      276.14      440.71     50.01 o 
  -6   3   3      471.06      874.28     83.69 o 
  -5   3   3     1761.14     2718.73    239.06 o 
  -4   3   3    22452.46    23111.07    510.01 o 
  -3   3   3     3119.47     3000.23    102.96 o 
  -2   3   3      148.55      230.31     27.27 o 
  -1   3   3     1210.09     1563.04     93.10 o 
   0   3   3      557.53      572.06     33.87 o 
   1   3   3     5429.69     5624.88    114.95 o 
   2   3   3       66.24      183.58     45.17 o 
   3   3   3    13574.23    14599.01    365.30 o 
   4   3   3      221.23      337.80     52.36 o 
   5   3   3      340.36      460.44     30.98 o 
   6   3   3     6213.58     6611.69    178.36 o 
   7   3   3     6625.54     6729.43    264.49 o 
   8   3   3     3179.10     3394.11    114.61 o 
   9   3   3     1014.40     1248.91     56.69 o 
  10   3   3       11.76       39.15     40.37 o 
  11   3   3     1165.18     1377.80    112.01 o 
  12   3   3      288.71      393.56    138.82 o 
  13   3   3       94.05      193.31     78.82 o 
  14   3   3       27.89       63.24     61.48 o 
  15   3   3      182.35      199.04    108.34 o 
  16   3   3      254.81      255.74    155.09 o 
 -17   4   3     1514.41     1589.46    640.75 o 
 -16   4   3      429.74      376.14    196.45 o 
 -15   4   3       56.26      161.21     68.12 o 
 -14   4   3       28.40      102.62     62.02 o 
 -13   4   3     2447.29     2211.85    138.51 o 
 -12   4   3      117.27      149.88     83.30 o 
 -11   4   3      732.82      661.49    147.00 o 
 -10   4   3     2386.12     2117.99    113.09 o 
  -9   4   3     1735.45     1827.89    126.50 o 
  -8   4   3        1.32       31.63     34.28 o 
  -7   4   3      294.83      258.93     48.65 o 
  -6   4   3      406.24      500.17     47.87 o 
  -5   4   3       71.65      196.31     29.51 o 
  -4   4   3     1616.97     1837.87    129.07 o 
  -3   4   3     2809.97     3252.37    100.39 o 
  -2   4   3      948.54      800.27     52.79 o 
  -1   4   3      758.01      742.86     46.90 o 
   0   4   3      235.60      259.11     44.64 o 
   1   4   3     4411.08     4716.57    121.78 o 
   2   4   3     2132.70     2336.93     59.15 o 
   3   4   3     3335.60     3510.98    144.42 o 
   4   4   3     6930.75     7367.71    221.02 o 
   5   4   3     1671.09     2007.20    108.54 o 
   6   4   3      190.73      405.53     69.99 o 
   7   4   3      283.98      232.37     32.37 o 
   8   4   3      291.25      282.19     41.84 o 
   9   4   3      600.59      590.05     48.43 o 
  10   4   3      372.05      399.89     80.71 o 
  11   4   3     1467.46     1365.82    104.21 o 
  12   4   3     1538.94     1634.34    126.59 o 
  13   4   3     3459.60     3641.15    347.39 o 
  14   4   3     1269.24     1122.26    310.92 o 
  15   4   3        2.61       34.98     59.40 o 
  16   4   3      119.41      188.34     98.88 o 
 -16   5   3      575.73      752.79    275.43 o 
 -15   5   3      273.49      389.51    154.60 o 
 -14   5   3      519.35      477.48    196.92 o 
 -13   5   3      117.68      193.70     92.72 o 
 -12   5   3      336.03      405.10    149.14 o 
 -11   5   3      764.91     1058.36    111.81 o 
 -10   5   3      882.63      852.46     92.92 o 
  -9   5   3      167.51      128.55     51.95 o 
  -8   5   3      841.74      977.42    109.26 o 
  -7   5   3      231.04      185.61     59.88 o 
  -6   5   3      174.96      569.12     78.88 o 
  -5   5   3      128.45      184.31     55.43 o 
  -4   5   3      757.95      778.26     62.75 o 
  -3   5   3     2409.45     2275.60    101.30 o 
  -2   5   3       30.32       67.88     26.31 o 
  -1   5   3      841.94     1049.87     81.14 o 
   0   5   3      314.67      542.59     89.83 o 
   1   5   3       45.01      599.24     52.00 o 
   2   5   3       64.72      125.20     35.27 o 
   3   5   3       64.41      152.67     24.42 o 
   4   5   3       20.63      205.06     83.53 o 
   5   5   3     1313.10     1550.73    133.53 o 
   6   5   3     1281.14     1435.81    146.79 o 
   7   5   3     1149.56     1169.63     77.22 o 
   8   5   3        3.98       26.75     21.03 o 
   9   5   3       64.83      332.16    135.10 o 
  10   5   3      387.94      325.53     43.08 o 
  11   5   3      484.02      605.87    229.96 o 
  12   5   3       90.46       95.36     71.89 o 
  13   5   3      577.99      625.69    244.19 o 
  14   5   3        2.02      116.05     90.68 o 
  15   5   3      447.75      377.50    217.78 o 
 -15   6   3       39.76      150.30     98.16 o 
 -14   6   3       94.70      117.68     88.99 o 
 -13   6   3     3199.02     3245.88    299.04 o 
 -12   6   3     2863.45     2423.62    260.85 o 
 -11   6   3     2652.05     2508.93    147.61 o 
 -10   6   3      205.85      196.78    108.14 o 
  -9   6   3      558.18      701.06     68.99 o 
  -8   6   3      355.52      377.78     44.58 o 
  -7   6   3      139.43      285.85     57.21 o 
  -6   6   3        0.24       35.16     14.81 o 
  -5   6   3     2019.79     1847.83    122.02 o 
  -4   6   3     1003.18      965.16     77.89 o 
  -3   6   3       54.82      263.76     63.23 o 
  -2   6   3     2513.20     2455.62    155.42 o 
  -1   6   3      645.32     1021.17    123.82 o 
   0   6   3     1932.52     2001.87    166.34 o 
   1   6   3        9.76      284.22     67.60 o 
   2   6   3     1477.34     1691.17    119.20 o 
   3   6   3      526.03      486.06     41.42 o 
   4   6   3      308.62      401.21    146.44 o 
   5   6   3     1176.00     1245.15    138.99 o 
   6   6   3      368.12      623.18     93.49 o 
   7   6   3      338.46      453.50     76.56 o 
   8   6   3      443.79     2629.21   1127.77 o 
   9   6   3       11.00      343.65    124.21 o 
  10   6   3       62.06       73.94     65.36 o 
  11   6   3      183.56      366.30    151.13 o 
  12   6   3      230.54      310.27    225.84 o 
  13   6   3        5.68       50.09     82.44 o 
  14   6   3      564.78      517.36    231.50 o 
 -14   7   3       16.34       21.67     56.96 o 
 -13   7   3      818.54      852.13    307.35 o 
 -12   7   3     2501.95     2545.78    251.21 o 
 -11   7   3     1070.11      987.94    325.59 o 
 -10   7   3     1014.21     1219.77    428.40 o 
  -9   7   3     1291.58     1485.47    129.43 o 
  -8   7   3       73.32      140.36     82.30 o 
  -7   7   3     1568.72     1331.71    126.46 o 
  -6   7   3      233.16      358.41     67.81 o 
  -5   7   3     1919.16     1731.79    123.15 o 
  -4   7   3      294.73      276.03     89.08 o 
  -3   7   3     2391.77     2329.29    177.80 o 
  -2   7   3     1050.16     1049.75     99.76 o 
  -1   7   3      185.58      298.90    109.88 o 
   0   7   3     1477.79     1538.28    149.23 o 
   1   7   3     2405.65     2343.91    135.52 o 
   2   7   3      246.66      131.17     63.34 o 
   3   7   3      254.85      425.93     46.74 o 
   4   7   3     3104.55     3169.31    325.18 o 
   5   7   3      581.37      670.52    225.77 o 
   6   7   3      395.29      434.85     93.43 o 
   7   7   3      131.94      533.39    146.24 o 
   8   7   3     2137.66     2376.11    297.96 o 
   9   7   3      169.96      313.55    136.40 o 
  10   7   3      247.93      302.88    138.36 o 
  11   7   3      477.21      659.86    224.32 o 
  12   7   3      482.29      398.46    182.73 o 
  13   7   3     1027.16     1010.76    331.39 o 
 -13   8   3      198.35      282.22    219.46 o 
 -12   8   3      519.89      437.64    201.90 o 
 -11   8   3     1072.12     1394.65    583.78 o 
 -10   8   3     2386.81     2380.86    354.50 o 
  -9   8   3      694.22      756.42    286.73 o 
  -8   8   3      314.92      214.48    153.05 o 
  -7   8   3     2715.26     2613.65    158.93 o 
  -6   8   3      142.10      172.05     67.18 o 
  -5   8   3      404.12      541.32    102.50 o 
  -4   8   3      607.62      438.95    185.55 o 
  -3   8   3        4.95      509.53    190.24 o 
  -2   8   3     1937.98     2048.52    176.35 o 
  -1   8   3      396.98      511.13    193.99 o 
   0   8   3      535.01      481.37    155.04 o 
   1   8   3      953.83      948.81    112.65 o 
   2   8   3      517.78      613.29     83.49 o 
   3   8   3       45.78      161.58    126.12 o 
   4   8   3      841.07      832.76    272.72 o 
   5   8   3      676.73      761.49    408.13 o 
   6   8   3      803.71      878.67    148.51 o 
   7   8   3     3578.85     3621.82    313.33 o 
   8   8   3      551.99      441.78    189.14 o 
   9   8   3        5.31       43.36     75.56 o 
  10   8   3      137.38      154.94     92.72 o 
  11   8   3      614.97      495.33    222.25 o 
  12   8   3     1370.01     1239.85    262.59 o 
 -11   9   3      627.44      575.79    230.37 o 
 -10   9   3      358.67       93.27    201.88 o 
  -9   9   3      116.24      189.49    102.24 o 
  -8   9   3      156.91      229.37    107.66 o 
  -7   9   3     1183.13     1073.21    388.75 o 
  -6   9   3      527.01      730.75    241.01 o 
  -5   9   3     2364.16     2407.06    270.84 o 
  -4   9   3     2072.40     2090.40    272.36 o 
  -3   9   3      134.82      446.79    172.53 o 
  -2   9   3     2056.88     1896.02    201.45 o 
  -1   9   3     1050.66     1118.28    117.60 o 
   0   9   3     3776.54     3619.43    380.88 o 
   1   9   3     1583.01     1318.84    128.30 o 
   2   9   3      319.06      308.78    172.11 o 
   3   9   3     1611.70     1672.37    234.58 o 
   4   9   3      192.15      318.47    150.92 o 
   5   9   3     2795.18     2529.67    382.62 o 
   6   9   3      693.07      739.76    141.66 o 
   7   9   3       13.25       44.65     65.21 o 
   8   9   3      481.71      492.98    242.52 o 
   9   9   3      172.88      286.84    123.93 o 
  10   9   3      781.54      636.84    290.05 o 
  -8  10   3      778.08      802.03    421.09 o 
  -7  10   3     1548.30     1290.03    527.94 o 
  -6  10   3      181.96      273.40    119.85 o 
  -5  10   3      835.66      812.30    268.56 o 
  -4  10   3     1587.51     1393.91    203.13 o 
  -3  10   3        7.49      195.18    127.62 o 
  -2  10   3     3746.49     3022.76    288.69 o 
  -1  10   3     1988.55     1419.58    658.41 o 
   0  10   3     3324.31     3303.29    224.35 o 
   1  10   3       23.30       66.10     78.36 o 
   2  10   3       85.00      351.20    474.58 o 
   3  10   3     1747.55     1453.40    392.28 o 
   4  10   3       80.81      125.17    124.26 o 
   5  10   3     1545.51     1511.43    231.23 o 
   6  10   3       39.56      143.11     98.93 o 
   7  10   3     1679.00     1328.81    454.75 o 
  -4  11   3        7.47       47.65     94.65 o 
  -1  11   3     4104.87     3938.76   1412.96 o 
   0  11   3     3033.25     2566.40    297.35 o 
   1  11   3     1533.88     1271.50    560.53 o 
   2  11   3      754.49      534.96    604.48 o 
 -18   0   4    24128.42    21972.38    911.46 o 
 -17   0   4     1611.65     2226.34    335.86 o 
 -16   0   4     3622.45     3752.56    526.47 o 
 -15   0   4    11709.39    12451.13    790.04 o 
 -14   0   4      512.64      834.10    535.94 o 
 -13   0   4    33170.69    31520.80   1035.56 o 
 -12   0   4    16380.32    16210.98    555.64 o 
 -11   0   4      764.93     1085.49    156.02 o 
 -10   0   4    16065.78    15458.68    612.89 o 
  -9   0   4    16430.77    15074.04    643.32 o 
  -8   0   4    57744.40    61750.39   1929.48 o 
  -7   0   4     2073.76     3657.51    180.25 o 
  -6   0   4    73178.63    62753.86    651.42 o 
  -5   0   4     4367.06     4671.74    189.42 o 
  -4   0   4    11815.17    14274.97    462.83 o 
  -3   0   4    53361.96    43493.52    461.78 o 
  -2   0   4     2214.35     3799.04    105.54 o 
  -1   0   4    14451.66    17895.40    570.00 o 
   0   0   4     1075.46      574.81     41.13 o 
   1   0   4      720.99      471.86     36.48 o 
   2   0   4    14734.80    17407.44    519.49 o 
   3   0   4        9.82      612.85     42.32 o 
   4   0   4    16233.35    16209.97    383.67 o 
   5   0   4     2391.82     2321.79     79.50 o 
   6   0   4    52520.48    53169.23    513.36 o 
   7   0   4    45776.23    45603.07    633.83 o 
   8   0   4     1126.73     1061.73    110.29 o 
   9   0   4    44302.76    44623.92   1295.08 o 
  10   0   4    10359.97    10959.49    978.35 o 
  11   0   4    19842.67    19478.64   2077.17 o 
  12   0   4    65382.29    63592.89   1305.09 o 
  13   0   4       20.05      299.79    235.00 o 
  14   0   4      195.28      366.21    326.23 o 
  15   0   4       32.88       93.51     89.11 o 
  16   0   4    13833.68    15157.92   1314.06 o 
  17   0   4     7032.98     6529.36    987.83 o 
 -18   1   4    11021.19    11367.98    767.50 o 
 -17   1   4     2592.36     2389.40    239.51 o 
 -16   1   4    11430.65    11118.99    576.43 o 
 -15   1   4    14527.40    14604.68   1049.68 o 
 -14   1   4     5342.76     5311.13    434.07 o 
 -13   1   4    12621.75    13418.99    633.14 o 
 -12   1   4      759.01      840.13    146.31 o 
 -11   1   4    28643.61    28738.09   1178.57 o 
 -10   1   4    36062.19    36076.37   1372.51 o 
  -9   1   4       64.16      130.08     67.29 o 
  -8   1   4      157.35      492.11     78.66 o 
  -7   1   4      494.63      734.98     61.30 o 
  -6   1   4    25521.07    26653.53    407.12 o 
  -5   1   4    33065.52    31905.38    447.23 o 
  -4   1   4     1970.47     2049.64     62.02 o 
  -3   1   4    66692.20    65686.23   1005.47 o 
  -2   1   4    14928.20    16325.64    287.87 o 
  -1   1   4    62099.30    60685.50    787.67 o 
   0   1   4    66418.71    65091.26    709.48 o 
   1   1   4     2202.88     2180.09     46.27 o 
   2   1   4     6509.69     5671.07     95.38 o 
   3   1   4      172.87      335.59     20.44 o 
   4   1   4    54484.83    50899.34    741.11 o 
   5   1   4    24332.39    23833.96    333.75 o 
   6   1   4      867.22     1121.27     51.11 o 
   7   1   4    26737.17    26172.14    572.29 o 
   8   1   4      207.96      274.52     33.93 o 
   9   1   4    29075.43    30007.63    742.47 o 
  10   1   4    13904.66    14375.14    358.25 o 
  11   1   4     2331.91     2184.97    142.55 o 
  12   1   4     4906.36     4985.63    427.52 o 
  13   1   4      185.36      462.52    229.75 o 
  14   1   4    21845.50    22931.76    902.72 o 
  15   1   4     5280.68     4880.76    461.29 o 
  16   1   4      714.87      692.51    340.44 o 
  17   1   4     3308.74     3723.33    508.21 o 
 -18   2   4    18830.01    19814.02   1008.72 o 
 -17   2   4     5888.55     5896.49    478.89 o 
 -16   2   4     1839.37     1871.14    200.05 o 
 -15   2   4     7353.00     7496.41    624.47 o 
 -14   2   4     3027.47     2887.54    235.49 o 
 -13   2   4    28102.95    28868.04   1000.64 o 
 -12   2   4    13736.74    13794.56    480.32 o 
 -11   2   4    10180.77    11249.86    415.28 o 
 -10   2   4     7375.63     6802.18    271.51 o 
  -9   2   4     2369.23     2718.36    172.40 o 
  -8   2   4    52785.94    47474.44   1575.17 o 
  -7   2   4    34076.76    36532.75    689.42 o 
  -6   2   4     3476.88     3677.03    116.94 o 
  -5   2   4    16787.00    15566.90    266.42 o 
  -4   2   4     5020.51     4413.01     98.17 o 
  -3   2   4   141470.42   136406.03    730.49 o 
  -2   2   4     2692.80     1912.40     52.26 o 
  -1   2   4    47467.16    44817.16    607.86 o 
   0   2   4    14407.74    13890.07    262.42 o 
   1   2   4      699.19      550.78     30.28 o 
   2   2   4    32092.09    30127.83    517.37 o 
   3   2   4    31772.43    32799.56    335.66 o 
   4   2   4     6418.07     6807.26    141.15 o 
   5   2   4    16419.20    17277.58    308.35 o 
   6   2   4    65166.07    70394.54   1667.96 o 
   7   2   4    26821.77    26914.03    438.26 o 
   8   2   4     9230.85     9704.67    150.02 o 
   9   2   4     8642.27     8213.26    229.70 o 
  10   2   4     1434.81     1307.48     68.43 o 
  11   2   4     4918.72     4901.69    187.67 o 
  12   2   4    38685.64    42497.89   1069.44 o 
  13   2   4       49.13      166.93     85.81 o 
  14   2   4    11966.34    12886.13    483.86 o 
  15   2   4     2179.60     2099.13    197.80 o 
  16   2   4    12465.38    11989.58    614.21 o 
 -18   3   4     4677.00     4397.19    413.11 o 
 -17   3   4     3459.33     3717.95    228.28 o 
 -16   3   4    11642.93    12303.28    745.43 o 
 -15   3   4    21028.19    21951.19    576.55 o 
 -14   3   4       83.38      151.19     71.42 o 
 -13   3   4    16700.32    16821.71    600.15 o 
 -12   3   4      184.04      376.33    170.04 o 
 -11   3   4    22792.07    23307.62    872.62 o 
 -10   3   4    40559.93    42780.84    822.46 o 
  -9   3   4     2594.02     3030.73    157.99 o 
  -8   3   4     4692.35     4211.08    199.19 o 
  -7   3   4     4330.03     4785.75    175.19 o 
  -6   3   4    37678.65    38443.71    731.52 o 
  -5   3   4    84766.67    82717.63   1223.71 o 
  -4   3   4    12684.79    13122.80    234.55 o 
  -3   3   4    30947.50    29892.10    237.01 o 
  -2   3   4     1851.51     2219.20     64.60 o 
  -1   3   4    32978.40    31371.36    317.52 o 
   0   3   4    35502.38    35232.51    411.45 o 
   1   3   4       43.99      105.31     18.70 o 
   2   3   4    29177.76    29617.75    463.53 o 
   3   3   4    22653.86    24206.80    372.09 o 
   4   3   4    68815.34    66480.40    854.05 o 
   5   3   4    55925.80    54413.13    800.66 o 
   6   3   4       32.51      143.90     40.18 o 
   7   3   4    31737.25    32828.47    403.47 o 
   8   3   4     3890.64     3521.03    123.18 o 
   9   3   4     9277.54     9285.42    181.19 o 
  10   3   4     6141.94     5820.00    178.11 o 
  11   3   4     3484.77     3496.21    236.32 o 
  12   3   4    17857.39    17919.36    412.25 o 
  13   3   4     1223.84     1327.57    119.54 o 
  14   3   4    35693.42    37397.04   1855.56 o 
  15   3   4     3526.26     3738.01    304.60 o 
  16   3   4     2686.83     2812.05    594.53 o 
 -17   4   4     7190.06     6700.87    752.93 o 
 -16   4   4      716.23      796.65    131.06 o 
 -15   4   4     9964.92     9406.83    429.63 o 
 -14   4   4     4210.98     4036.43    327.49 o 
 -13   4   4    26738.45    27717.28    720.57 o 
 -12   4   4    17218.64    16981.92    458.05 o 
 -11   4   4     4710.94     5083.50    266.13 o 
 -10   4   4     5236.52     5204.59    251.43 o 
  -9   4   4    10567.27    11427.35    478.81 o 
  -8   4   4    30372.03    30115.10    913.92 o 
  -7   4   4     3600.51     3446.34    148.87 o 
  -6   4   4     1688.01     2056.71    175.60 o 
  -5   4   4    23159.19    21786.37    746.85 o 
  -4   4   4     9567.04     9470.53    183.67 o 
  -3   4   4    51893.09    53132.17    775.91 o 
  -2   4   4    31221.03    31758.03    419.26 o 
  -1   4   4     5106.67     4778.00    123.64 o 
   0   4   4     3381.21     3811.86    105.12 o 
   1   4   4     7619.70     9514.57    396.25 o 
   2   4   4    74715.60    71245.55    947.13 o 
   3   4   4    18134.54    18970.36    290.81 o 
   4   4   4     4866.95     4749.28    164.74 o 
   5   4   4    13865.19    14141.81    346.34 o 
   6   4   4    15287.81    15641.63    284.75 o 
   7   4   4    49686.97    46165.36   1935.30 o 
   8   4   4     5311.25     5165.40    163.37 o 
   9   4   4    11268.02    11905.85    279.82 o 
  10   4   4      384.30      357.20     38.08 o 
  11   4   4     8475.08     8318.10    405.19 o 
  12   4   4    32319.67    32778.28    753.40 o 
  13   4   4       24.17       79.22     63.00 o 
  14   4   4     7182.66     7266.71    476.79 o 
  15   4   4     1763.61     1542.48    223.21 o 
  16   4   4    11618.43    10858.49   1169.63 o 
 -16   5   4    11160.66    11554.58    636.11 o 
 -15   5   4     8631.97     8885.46    703.88 o 
 -14   5   4        0.79      210.33    107.53 o 
 -13   5   4    15698.06    15251.13    453.00 o 
 -12   5   4     8914.31     9412.68    436.73 o 
 -11   5   4     2728.80     2884.56    220.40 o 
 -10   5   4    14718.95    14316.44    693.66 o 
  -9   5   4     3524.09     3419.69    179.78 o 
  -8   5   4    31573.38    30694.58    792.88 o 
  -7   5   4     2140.22     2245.70    121.72 o 
  -6   5   4    58270.48    57688.99   1231.91 o 
  -5   5   4    10417.24    10587.36    235.25 o 
  -4   5   4       17.83       73.96     31.20 o 
  -3   5   4    15547.86    15521.21    249.60 o 
  -2   5   4      548.85      465.46     52.87 o 
  -1   5   4    42029.65    43691.36    727.40 o 
   0   5   4    69623.37    69490.94   1850.44 o 
   1   5   4     3111.02     3156.39    119.28 o 
   2   5   4      137.00      290.95     30.85 o 
   3   5   4      416.05      377.63    152.25 o 
   4   5   4    42325.17    43703.20    433.67 o 
   5   5   4     8199.95     7908.64    287.76 o 
   6   5   4     6841.04     6768.50    253.16 o 
   7   5   4    14691.22    14958.03    355.04 o 
   8   5   4     1900.51     1757.97    136.11 o 
   9   5   4    44558.75    41205.82   2284.61 o 
  10   5   4    39136.09    38605.65   1155.57 o 
  11   5   4     6279.99     6993.07    436.93 o 
  12   5   4     7519.70     7362.59    402.22 o 
  13   5   4      154.32      191.54    108.51 o 
  14   5   4    17118.71    18181.54   1183.33 o 
  15   5   4     2456.86     2521.03    554.78 o 
 -16   6   4     1363.01     1500.36    405.99 o 
 -15   6   4     7700.98     8207.52    562.34 o 
 -14   6   4     1098.47     1638.35    418.08 o 
 -13   6   4    13295.26    13903.39    593.82 o 
 -12   6   4    22617.46    21751.59   1332.53 o 
 -11   6   4     2974.00     3236.47    165.92 o 
 -10   6   4     1346.26     1351.72    108.92 o 
  -9   6   4     2980.03     2836.89    203.71 o 
  -8   6   4    23195.30    22702.98    682.92 o 
  -7   6   4      308.33      366.02    113.12 o 
  -6   6   4     2729.76     2742.49    128.23 o 
  -5   6   4     5631.50     5281.01    243.33 o 
  -4   6   4     9562.54    10269.88    247.25 o 
  -3   6   4    28027.22    26548.17    828.76 o 
  -2   6   4    17616.82    16856.83    346.03 o 
  -1   6   4    14683.80    14159.88    296.68 o 
   0   6   4     3800.69     3911.50    163.87 o 
   1   6   4    13743.42    13504.49    323.58 o 
   2   6   4    45177.58    45543.78    730.56 o 
   3   6   4     1618.88     1478.84    189.53 o 
   4   6   4     2401.22     2259.52    189.12 o 
   5   6   4     1905.11     2562.57    154.00 o 
   6   6   4    13278.77    14261.23    559.30 o 
   7   6   4    30825.94    32022.00    708.54 o 
   8   6   4     7457.12     7185.86    397.81 o 
   9   6   4    12163.60    12417.02    494.10 o 
  10   6   4      982.39      919.72    285.81 o 
  11   6   4     9585.24     9212.58    494.18 o 
  12   6   4    14427.97    14518.62    717.98 o 
  13   6   4      241.84      130.37    117.90 o 
  14   6   4     2692.14     2724.17    294.97 o 
 -14   7   4      155.25      268.90    127.39 o 
 -13   7   4    10991.22    11057.59    676.02 o 
 -12   7   4     1028.73     1157.57    378.20 o 
 -11   7   4     4105.80     4549.09    415.88 o 
 -10   7   4    29818.14    28390.70    826.13 o 
  -9   7   4      894.46      956.59    196.06 o 
  -8   7   4     4667.31     4878.04    277.17 o 
  -7   7   4       31.73       50.19     34.01 o 
  -6   7   4    26282.62    23679.95    976.63 o 
  -5   7   4    21520.80    23416.76    594.25 o 
  -4   7   4      220.10      239.95     84.95 o 
  -3   7   4     8292.78     7685.92    258.86 o 
  -2   7   4      260.97      211.86     84.79 o 
  -1   7   4    11969.63    13415.26    355.32 o 
   0   7   4    28801.83    27989.26    567.26 o 
   1   7   4     2874.72     2904.38    149.31 o 
   2   7   4     6261.10     6434.40    247.02 o 
   3   7   4      619.60      617.06     36.28 o 
   4   7   4    24857.32    25430.35    750.85 o 
   5   7   4     8893.56     8605.58    306.32 o 
   6   7   4      625.93      572.12    286.09 o 
   7   7   4    17013.61    17606.64    401.64 o 
   8   7   4     3016.19     2804.12    208.36 o 
   9   7   4    11552.13    11707.43    449.39 o 
  10   7   4    16761.06    16216.75    619.22 o 
  11   7   4     2746.43     2556.76    212.27 o 
  12   7   4     7875.32     7160.13    583.29 o 
  13   7   4      807.87      769.20    298.66 o 
 -13   8   4    12744.11    12603.79    674.13 o 
 -12   8   4     6161.66     5724.29    496.47 o 
 -11   8   4     5040.94     4665.52    344.81 o 
 -10   8   4     3825.57     3603.80    363.25 o 
  -9   8   4     1362.23     1362.64    492.89 o 
  -8   8   4    25398.67    27011.23    692.05 o 
  -7   8   4     4102.18     4068.94    236.24 o 
  -6   8   4      291.88      355.31    136.02 o 
  -5   8   4    12205.67    13429.84    365.60 o 
  -4   8   4     5121.44     5376.70    303.02 o 
  -3   8   4    20855.05    21825.87    567.97 o 
  -2   8   4     1566.97     1445.88    144.99 o 
  -1   8   4    12329.72    12628.71    414.58 o 
   0   8   4     5094.95     4769.35    288.61 o 
   1   8   4     1085.95     1114.60    130.01 o 
   2   8   4    33641.59    35117.68    658.60 o 
   3   8   4     3229.61     2984.25    174.99 o 
   4   8   4     3204.88     3347.86    239.87 o 
   5   8   4     6998.61     7521.55    476.99 o 
   6   8   4     9540.41     9968.60    376.97 o 
   7   8   4    13218.60    13429.34    543.59 o 
   8   8   4     1581.94     1268.29    304.62 o 
   9   8   4     1912.89     2117.93    278.68 o 
  10   8   4      768.44      714.72    299.71 o 
  11   8   4     2334.47     2278.25    358.89 o 
 -11   9   4    11921.52    10902.75    613.52 o 
 -10   9   4    14674.92    15678.13    820.31 o 
  -9   9   4       22.72      280.04    148.94 o 
  -8   9   4     2906.74     2920.23    249.74 o 
  -7   9   4     2184.58     2674.25    393.85 o 
  -6   9   4    13473.74    14098.89    572.97 o 
  -5   9   4    12755.42    12391.49    469.23 o 
  -4   9   4      475.22      549.08    172.72 o 
  -3   9   4    12666.08    13257.70    398.03 o 
  -2   9   4     1638.60     1597.52    127.93 o 
  -1   9   4     9925.05     9978.26    380.19 o 
   0   9   4    22139.82    22186.14    941.06 o 
   1   9   4      108.17      316.91    141.35 o 
   2   9   4     1481.85     1565.73    217.95 o 
   3   9   4      132.88      161.41     84.80 o 
   4   9   4    16979.12    16685.01    790.47 o 
   5   9   4     7970.72     8097.88    566.37 o 
   6   9   4      885.31      843.69    257.10 o 
   7   9   4     6950.44     6590.19    437.64 o 
   8   9   4      292.17      325.04    151.81 o 
   9   9   4     6004.75     5664.49    651.23 o 
  -8  10   4    18074.88    18245.82    736.96 o 
  -7  10   4      889.62      925.50    325.32 o 
  -6  10   4     4563.19     4136.23    265.39 o 
  -5  10   4     7458.17     7432.42    438.67 o 
  -4  10   4     2494.55     2447.14    302.13 o 
  -3  10   4     6117.15     6230.23    347.24 o 
  -2  10   4     3501.55     3232.11    219.25 o 
  -1  10   4     5610.77     5685.71    432.09 o 
   0  10   4      581.66      629.29    554.54 o 
   1  10   4      547.07      547.04    567.60 o 
   2  10   4    16110.09    15701.49   1028.27 o 
   3  10   4     1577.80     1391.37    253.63 o 
   4  10   4     5688.02     5964.50    683.39 o 
   5  10   4     3755.24     3662.42    425.62 o 
   6  10   4     7140.09     6377.68    720.19 o 
   7  10   4     7129.02     6625.38    593.91 o 
  -3  11   4     6611.90     6113.86   1097.34 o 
  -2  11   4        3.70      192.22    136.70 o 
  -1  11   4     7166.93     6110.59    915.21 o 
   0  11   4    12183.99    12395.15   1054.09 o 
   1  11   4      143.75      222.27    201.87 o 
   2  11   4     3320.24     3139.91    664.38 o 
 -18   1   5     1370.10     1310.79    754.83 o 
 -17   1   5      122.49      140.33    134.31 o 
 -16   1   5      295.97      489.32    392.21 o 
 -15   1   5      142.05      143.60    112.76 o 
 -14   1   5     2022.58     1657.01    184.60 o 
 -13   1   5        4.46       -1.42     46.32 o 
 -12   1   5     1628.26     1458.38    115.05 o 
 -11   1   5        8.18      326.90    190.81 o 
 -10   1   5      138.36      139.22     91.91 o 
  -9   1   5      613.78      941.01     79.80 o 
  -8   1   5     1796.72     1635.54     93.68 o 
  -7   1   5       73.93      152.81     52.58 o 
  -6   1   5     2867.45     3619.16    117.91 o 
  -5   1   5     3192.22     3677.08    132.48 o 
  -4   1   5     1955.36     2606.14     70.91 o 
  -3   1   5     7168.52     9367.27    188.30 o 
  -2   1   5     2631.23     2227.02     62.81 o 
  -1   1   5     6150.27     6216.80    125.10 o 
   0   1   5    41968.15    42736.86    627.75 o 
   1   1   5       93.99      226.11     25.66 o 
   2   1   5     1954.38     1789.86     38.69 o 
   3   1   5     1251.01     1549.50     42.67 o 
   4   1   5       21.53       40.53     11.71 o 
   5   1   5      966.52     1503.70     57.04 o 
   6   1   5     1686.73     1514.98     53.27 o 
   7   1   5      991.94      988.16     45.12 o 
   8   1   5       66.58       70.56     21.31 o 
   9   1   5     1192.14     1173.11     57.35 o 
  10   1   5      165.18      243.30     71.16 o 
  11   1   5      282.76      403.09    161.75 o 
  12   1   5      919.61     1163.83    233.18 o 
  13   1   5      330.94      464.87    219.45 o 
  14   1   5      339.15      510.38    238.45 o 
  15   1   5      225.05      273.80    168.54 o 
  16   1   5       61.06       55.74     80.09 o 
 -18   2   5      155.90      141.89    139.15 o 
 -17   2   5      432.15      544.74    313.52 o 
 -16   2   5      407.87      466.37    334.39 o 
 -15   2   5      177.75      275.49    167.57 o 
 -14   2   5      239.29      166.60     51.01 o 
 -13   2   5        1.48       25.50     18.32 o 
 -12   2   5      397.61      369.69     71.01 o 
 -11   2   5        0.84      307.54     53.65 o 
 -10   2   5     1044.57      796.81     56.52 o 
  -9   2   5       86.83       98.46     35.02 o 
  -8   2   5      268.25      432.09     36.58 o 
  -7   2   5      362.81      949.61     66.37 o 
  -6   2   5     2536.04     3262.89     98.34 o 
  -5   2   5    10492.19    11366.75    263.31 o 
  -4   2   5    13384.38    13526.34    219.48 o 
  -3   2   5    39806.60    37505.62    495.97 o 
  -2   2   5      535.44      813.56     36.94 o 
  -1   2   5      883.46      847.97     40.59 o 
   0   2   5    36297.34    37041.49    529.17 o 
   1   2   5    16668.42    16204.75    213.66 o 
   2   2   5      274.89      335.40     21.14 o 
   3   2   5     2999.55     2822.28     66.15 o 
   4   2   5     2832.02     3763.44     87.63 o 
   5   2   5     1304.47     1388.33     59.03 o 
   6   2   5      198.92      258.95     40.15 o 
   7   2   5      182.14      190.97     35.63 o 
   8   2   5     1318.04     1230.26     47.41 o 
   9   2   5      624.67      624.42     48.21 o 
  10   2   5      493.14      629.18     47.42 o 
  11   2   5       43.97       38.96     19.02 o 
  12   2   5     2835.47     2893.48    136.19 o 
  13   2   5      658.39      730.57    105.90 o 
  14   2   5      232.75      180.31     97.51 o 
  15   2   5      882.33      740.59    160.73 o 
  16   2   5      236.51      290.47    297.92 o 
 -18   3   5       22.43       53.08     74.58 o 
 -17   3   5       16.97       85.07     85.34 o 
 -16   3   5      754.51      843.27    173.98 o 
 -15   3   5       31.86       49.07     50.77 o 
 -14   3   5      349.97      235.20    135.41 o 
 -13   3   5      135.86      239.39    131.44 o 
 -12   3   5      504.47      565.92    320.96 o 
 -11   3   5      794.79      933.99    146.49 o 
 -10   3   5      535.78      688.12    128.62 o 
  -9   3   5      512.95      544.44    104.85 o 
  -8   3   5     2012.68     1683.51    112.82 o 
  -7   3   5     3350.92     3680.92    142.55 o 
  -6   3   5     8656.29     8986.96    215.58 o 
  -5   3   5     4188.59     4430.02    175.02 o 
  -4   3   5      460.36      763.60     60.51 o 
  -3   3   5     9262.35     9369.99    200.81 o 
  -2   3   5      189.38      256.55     37.40 o 
  -1   3   5     7713.64     7365.27    144.53 o 
   0   3   5    28921.25    29393.80    341.22 o 
   1   3   5      913.63     1158.73     51.43 o 
   2   3   5       78.42      104.98     15.16 o 
   3   3   5      117.68      190.23     53.17 o 
   4   3   5     8546.53     8457.37    195.80 o 
   5   3   5      812.69      894.94     30.75 o 
   6   3   5     1323.39     1344.81     75.69 o 
   7   3   5     1127.27     1320.31     80.83 o 
   8   3   5      103.14      316.06     48.01 o 
   9   3   5     3173.29     2930.78    108.64 o 
  10   3   5      278.61      209.92     50.16 o 
  11   3   5     1105.76     1049.78     90.96 o 
  12   3   5        0.59       95.82     57.20 o 
  13   3   5      108.90      111.78     62.93 o 
  14   3   5     4741.55     4415.11    382.56 o 
  15   3   5     1965.11     1990.03   1353.39 o 
  16   3   5      106.66      204.00    163.52 o 
 -17   4   5       47.06       59.27     58.73 o 
 -16   4   5     1669.11     1396.18    167.28 o 
 -15   4   5       35.71       82.30     57.57 o 
 -14   4   5      172.77      159.78     93.03 o 
 -13   4   5       18.12      152.22     99.39 o 
 -12   4   5      291.87      611.50    268.21 o 
 -11   4   5       62.09      155.35    102.25 o 
 -10   4   5        0.69       56.81     55.47 o 
  -9   4   5        3.57       37.17     36.14 o 
  -8   4   5      518.08      688.02     92.96 o 
  -7   4   5     1670.29     1506.98     95.35 o 
  -6   4   5     3416.85     3346.91    149.66 o 
  -5   4   5     6264.33     6650.89    189.28 o 
  -4   4   5     2351.21     2393.36    100.43 o 
  -3   4   5      995.13     1309.88     77.54 o 
  -2   4   5      961.58     1060.71     80.97 o 
  -1   4   5      596.36      776.85     53.02 o 
   0   4   5     2225.93     2406.69     73.33 o 
   1   4   5       10.87       50.29     20.09 o 
   2   4   5     1685.75     1628.29     64.62 o 
   3   4   5      369.12      599.62     91.18 o 
   4   4   5     3539.81     3437.03    134.04 o 
   5   4   5      698.26      706.38     60.59 o 
   6   4   5    12090.01    12471.43    275.08 o 
   7   4   5     1509.92     1482.25    119.81 o 
   8   4   5      961.56      968.00     44.39 o 
   9   4   5       56.88       92.00     40.23 o 
  10   4   5       56.16       55.00     32.48 o 
  11   4   5      595.02      537.47    109.01 o 
  12   4   5        2.13       78.72     49.56 o 
  13   4   5       97.14      188.24     77.74 o 
  14   4   5     2898.48     2829.01    199.77 o 
  15   4   5      609.69      635.93    370.62 o 
 -17   5   5        1.67      103.36     86.17 o 
 -16   5   5     1758.67     1738.09    313.86 o 
 -15   5   5       29.34       35.93     53.81 o 
 -14   5   5      328.00      462.40    175.11 o 
 -13   5   5      351.49      400.50    190.73 o 
 -12   5   5        1.37      127.27     86.63 o 
 -11   5   5       21.56       85.92     65.56 o 
 -10   5   5      120.77      338.17    142.46 o 
  -9   5   5      478.26      501.59    163.96 o 
  -8   5   5     1450.52     1469.62     60.30 o 
  -7   5   5        9.37      191.83     53.36 o 
  -6   5   5      286.73      511.20     76.41 o 
  -5   5   5     2773.79     2917.08    112.85 o 
  -4   5   5       14.46       29.16     19.16 o 
  -3   5   5     1305.70     1243.92     79.90 o 
  -2   5   5     4164.84     4229.13    140.58 o 
  -1   5   5     2298.38     2473.46    117.88 o 
   0   5   5     2640.60     2981.44    102.01 o 
   1   5   5       62.27       99.25     34.41 o 
   2   5   5      119.29      171.14     33.25 o 
   3   5   5      481.41      556.89    138.36 o 
   4   5   5     1022.73     1127.78     78.46 o 
   5   5   5      479.47      527.09    111.88 o 
   6   5   5     4452.75     4513.13    208.56 o 
   7   5   5      702.35      705.75     75.21 o 
   8   5   5     4228.48     3880.86    198.06 o 
   9   5   5       84.43      263.79    124.24 o 
  10   5   5      370.23      220.30    224.45 o 
  11   5   5       19.92       79.68     67.13 o 
  12   5   5      723.54      644.00    281.23 o 
  13   5   5        5.83       28.09     83.84 o 
  14   5   5      754.58      458.63    280.20 o 
 -16   6   5      113.61      137.20     93.65 o 
 -15   6   5      138.76      156.08     92.43 o 
 -14   6   5      152.12      192.54    116.43 o 
 -13   6   5      284.10      280.60    109.44 o 
 -12   6   5      529.25     1032.95    239.98 o 
 -11   6   5      323.85      375.16    185.61 o 
 -10   6   5      285.67      436.97     94.39 o 
  -9   6   5     1447.16     1443.77    116.21 o 
  -8   6   5      522.16      598.21     73.50 o 
  -7   6   5      305.85      285.33     93.29 o 
  -6   6   5     1119.69      997.07     99.32 o 
  -5   6   5      984.92     1146.02    125.88 o 
  -4   6   5     3098.98     2939.92    213.84 o 
  -3   6   5      598.58      679.51     88.07 o 
  -2   6   5       67.17      310.16     91.51 o 
  -1   6   5       16.39       50.17     30.65 o 
   0   6   5     3508.91     3723.83    146.28 o 
   1   6   5      833.99      834.30     66.34 o 
   2   6   5      554.70     1122.31     80.25 o 
   3   6   5      379.21      485.14    210.84 o 
   4   6   5      702.32      680.26     82.21 o 
   5   6   5       13.69       76.02     44.97 o 
   6   6   5       90.35      108.32     69.29 o 
   7   6   5       20.26       81.42     56.84 o 
   8   6   5     2124.27     2181.47    123.69 o 
   9   6   5      322.80      289.56    116.90 o 
  10   6   5       34.51       57.98     87.86 o 
  11   6   5     1454.71     1156.71    442.99 o 
  12   6   5       46.71       97.85     86.98 o 
  13   6   5      247.40      206.85    110.69 o 
  14   6   5        2.67       36.51     83.80 o 
 -14   7   5       34.47      147.08     88.57 o 
 -13   7   5        5.06      108.27     80.50 o 
 -12   7   5      402.30      522.10    222.26 o 
 -11   7   5     1192.95     1414.16    157.59 o 
 -10   7   5        0.74      154.31     79.97 o 
  -9   7   5      324.08      460.29     95.53 o 
  -8   7   5       36.88      144.24     77.53 o 
  -7   7   5      989.32     1013.04    119.83 o 
  -6   7   5      236.75      280.85    136.50 o 
  -5   7   5      671.23      937.20    141.21 o 
  -4   7   5      904.58      907.10    117.59 o 
  -3   7   5      614.07      676.03    128.95 o 
  -2   7   5     2315.45     2315.07    147.35 o 
  -1   7   5     1286.39     1103.58    118.09 o 
   0   7   5     1144.68     1345.66    107.53 o 
   1   7   5      277.50      287.60     99.64 o 
   2   7   5      554.74      578.83     56.48 o 
   3   7   5      255.71      485.26    218.76 o 
   4   7   5        9.80      236.74     99.96 o 
   5   7   5     1143.30     1425.56    208.90 o 
   6   7   5     1210.23     1386.57    151.17 o 
   7   7   5        8.49       44.19     41.20 o 
   8   7   5      206.94      175.62    101.29 o 
   9   7   5      128.11      165.53     94.64 o 
  10   7   5       92.04      191.16    168.74 o 
  11   7   5      111.16      172.57    112.18 o 
  12   7   5       20.62       61.23     54.77 o 
 -13   8   5        9.04       13.08    115.13 o 
 -12   8   5      813.03      809.22    366.72 o 
 -11   8   5     1453.65     1297.13    523.24 o 
 -10   8   5       51.69      114.78     94.93 o 
  -9   8   5      584.66      566.69    200.62 o 
  -8   8   5     1162.51     1292.97    147.35 o 
  -7   8   5      982.89     1067.90    136.53 o 
  -6   8   5      440.50      541.51    194.81 o 
  -5   8   5     2561.28     3010.33    204.22 o 
  -4   8   5      622.45      766.43    128.91 o 
  -3   8   5     5258.01     4693.87    283.68 o 
  -2   8   5      203.35      150.76     77.86 o 
  -1   8   5       21.84       86.91     59.47 o 
   0   8   5     1275.34     1171.33    123.75 o 
   1   8   5     7430.32     7178.81    416.50 o 
   2   8   5     2209.10     2488.14    121.25 o 
   3   8   5        7.90       62.30     64.47 o 
   4   8   5      212.34      327.53    129.24 o 
   5   8   5     2148.64     2271.48    193.37 o 
   6   8   5     2155.29     1822.09    221.22 o 
   7   8   5      908.30      894.68    280.35 o 
   8   8   5      415.36      485.34    198.47 o 
   9   8   5      310.71      255.61    171.68 o 
  10   8   5       12.42       53.47     74.79 o 
  11   8   5      475.25      359.71    254.98 o 
 -11   9   5      474.15      686.40    298.09 o 
 -10   9   5        9.41      355.73    140.13 o 
  -9   9   5     1143.48     1080.76    322.29 o 
  -8   9   5     1061.33      885.96    393.26 o 
  -7   9   5     1503.32     1985.13    519.08 o 
  -6   9   5     2483.56     2457.74    224.07 o 
  -5   9   5      141.25      401.96    154.90 o 
  -4   9   5     1546.87     1423.80    134.24 o 
  -3   9   5     2103.14     2028.71    240.79 o 
  -2   9   5       52.85       42.49     53.88 o 
  -1   9   5       29.50       66.90     59.03 o 
   0   9   5      384.65      848.86    256.40 o 
   1   9   5     2163.55     1690.50    216.71 o 
   2   9   5      374.92      326.41    192.31 o 
   3   9   5     1205.82     1070.71    445.14 o 
   4   9   5     2375.14     2512.04    304.34 o 
   5   9   5        1.11      241.88    103.92 o 
   6   9   5      680.45      724.12    307.99 o 
   7   9   5      865.36      810.07    304.03 o 
   8   9   5      267.59      233.47    213.06 o 
   9   9   5       42.04      141.12    172.91 o 
  -8  10   5      595.19      583.11    268.26 o 
  -7  10   5      299.62      317.56    199.35 o 
  -6  10   5     1853.20     1629.79    566.89 o 
  -5  10   5      348.79      490.52    213.27 o 
  -4  10   5      695.93      812.39    157.51 o 
  -3  10   5     2750.47     2707.95    213.50 o 
  -2  10   5      208.99      164.11     91.90 o 
  -1  10   5     1464.33     1262.82    183.76 o 
   0  10   5      881.46      727.47    366.78 o 
   1  10   5     1411.36     1296.90    189.56 o 
   2  10   5       22.80      274.09    125.67 o 
   3  10   5      657.10      672.43    540.03 o 
   4  10   5     1469.18     1286.51    495.97 o 
   5  10   5      201.01      237.91    133.58 o 
   6  10   5     1414.46     1671.57    367.92 o 
  -3  11   5      195.09      283.96    216.70 o 
  -2  11   5      783.01     1257.86    409.14 o 
  -1  11   5     2088.43     2025.88    488.53 o 
   0  11   5     1179.22      956.50    702.56 o 
   1  11   5     1526.00     1100.11    218.52 o 
 -19   0   6    16936.67    18196.16   1750.62 o 
 -18   0   6     1482.43     1934.21    331.13 o 
 -17   0   6     5075.72     5056.34    677.92 o 
 -16   0   6     5763.87     6420.99    794.44 o 
 -15   0   6    12314.53    12573.36    820.23 o 
 -14   0   6    20418.62    20977.20   1082.00 o 
 -13   0   6       52.79      646.91    486.65 o 
 -12   0   6    15485.62    14675.72    527.02 o 
 -11   0   6     6314.56     6302.35    563.03 o 
 -10   0   6     4470.26     5348.13    560.75 o 
  -9   0   6    33420.70    31805.01   1125.24 o 
  -8   0   6     7639.38     8044.15    704.03 o 
  -7   0   6    53778.86    55864.80   1524.67 o 
  -6   0   6     9600.67     8026.75    324.69 o 
  -5   0   6      224.45      878.62     69.73 o 
  -4   0   6      362.62     1149.77     76.02 o 
  -3   0   6      657.94      869.83     56.96 o 
  -2   0   6    10938.86    10846.24    270.08 o 
  -1   0   6       31.43      236.09     87.37 o 
   0   0   6    11795.22    12687.46    385.49 o 
   1   0   6     9061.91     7872.50    200.41 o 
   2   0   6    15900.95    15779.55    385.22 o 
   3   0   6   137308.56   130202.59   2291.33 o 
   4   0   6     3730.09     3513.46    122.24 o 
   5   0   6    34262.77    34415.28    600.49 o 
   6   0   6     9407.51     9217.82    285.90 o 
   7   0   6     2840.68     2785.67    138.21 o 
   8   0   6    27331.90    29143.96    666.53 o 
   9   0   6     2058.17     2589.16    187.30 o 
  10   0   6    23481.65    22406.38   1006.76 o 
  11   0   6     9033.13    10906.19    467.42 o 
  12   0   6     9215.25    10121.75    365.80 o 
  13   0   6     6638.86     6780.07    555.63 o 
  14   0   6      997.56      949.64    191.59 o 
  15   0   6     6718.90     7345.34    763.11 o 
  16   0   6      735.27     1030.92    624.39 o 
 -18   1   6       12.04      249.35    172.98 o 
 -17   1   6    11080.38    10702.87    716.62 o 
 -16   1   6     1500.36     1891.25    208.20 o 
 -15   1   6     7434.97     6833.73    578.99 o 
 -14   1   6    23507.94    22519.07    735.20 o 
 -13   1   6        3.25      212.85    151.28 o 
 -12   1   6    20034.66    18874.52    783.85 o 
 -11   1   6     3838.47     3299.01    169.49 o 
 -10   1   6    22210.49    23218.95    777.80 o 
  -9   1   6     8390.85     7955.40    342.63 o 
  -8   1   6     1917.16     3646.97    163.27 o 
  -7   1   6    42189.56    43698.20    519.51 o 
  -6   1   6       19.38      401.04     72.29 o 
  -5   1   6    55326.08    55656.57   1014.09 o 
  -4   1   6    61291.32    59498.20    923.27 o 
  -3   1   6     9773.24    10948.94    205.93 o 
  -2   1   6    20364.51    19175.92    231.12 o 
  -1   1   6     7043.20     6735.03    152.89 o 
   0   1   6    82367.83    77521.61    516.91 o 
   1   1   6    22374.93    21311.52    188.06 o 
   2   1   6    13196.97    13172.05    132.98 o 
   3   1   6    11237.68    10677.66    206.44 o 
   4   1   6    10568.01    12618.80    232.51 o 
   5   1   6    21149.59    20117.19    193.96 o 
   6   1   6    16805.22    16845.41    227.41 o 
   7   1   6    10880.53    11285.10    219.57 o 
   8   1   6    39183.45    40726.39    550.11 o 
   9   1   6     1560.58     1476.33     67.10 o 
  10   1   6    17693.49    18585.96    724.34 o 
  11   1   6      217.82      201.40     94.54 o 
  12   1   6    11700.39    11772.86    319.09 o 
  13   1   6    18450.60    18051.16    715.76 o 
  14   1   6      318.98      340.12    196.91 o 
  15   1   6    11034.38    11176.88    762.40 o 
  16   1   6     2970.94     3104.95    376.53 o 
 -18   2   6      220.05      551.22    344.26 o 
 -17   2   6     4707.92     5719.54    481.67 o 
 -16   2   6     7605.69     7546.67    532.39 o 
 -15   2   6    12779.05    11826.87    889.96 o 
 -14   2   6    14964.30    13069.51   1310.84 o 
 -13   2   6       60.94      135.01     37.90 o 
 -12   2   6    38725.18    33719.42   2327.18 o 
 -11   2   6     2292.18     1981.75    122.19 o 
 -10   2   6    13498.55    12297.93    287.92 o 
  -9   2   6    40113.06    42980.57   1932.11 o 
  -8   2   6     3313.01     4139.07    175.19 o 
  -7   2   6    50080.87    48677.88    678.94 o 
  -6   2   6     6153.60     6759.76    197.26 o 
  -5   2   6    32431.48    34334.75    676.61 o 
  -4   2   6    16755.49    15250.69    250.65 o 
  -3   2   6    21253.10    21298.95    253.40 o 
  -2   2   6     8402.03     9223.35    178.04 o 
  -1   2   6     5260.93     5595.56    107.02 o 
   0   2   6    69301.41    68768.98    802.46 o 
   1   2   6    54200.42    53923.04    632.14 o 
   2   2   6      133.18      321.48     22.19 o 
   3   2   6    24927.84    23816.01    640.27 o 
   4   2   6    13419.81    14278.98    190.23 o 
   5   2   6    35159.12    35043.99    552.14 o 
   6   2   6    11343.81    11559.04    158.25 o 
   7   2   6     3588.22     3663.66    124.42 o 
   8   2   6    19005.61    18606.58    303.19 o 
   9   2   6      527.99      550.12     41.24 o 
  10   2   6    10731.29    10909.01    192.64 o 
  11   2   6     7435.66     7987.29    357.72 o 
  12   2   6    16030.43    16297.86    378.18 o 
  13   2   6    20404.48    18277.75   1674.21 o 
  14   2   6      103.53      240.75    142.73 o 
  15   2   6    15141.74    15864.66    962.86 o 
  16   2   6     2197.27     2523.52    493.18 o 
 -18   3   6      626.09      706.08    363.76 o 
 -17   3   6     9181.71     9512.75    566.01 o 
 -16   3   6     6233.96     6739.48    600.47 o 
 -15   3   6     2490.52     2587.91    313.13 o 
 -14   3   6    11292.19    12056.78    509.18 o 
 -13   3   6     5913.72     5849.55    436.64 o 
 -12   3   6    24130.83    24624.74    750.20 o 
 -11   3   6     8186.27     8269.54    329.00 o 
 -10   3   6    23102.83    23081.22   2053.31 o 
  -9   3   6    18647.66    18597.01    437.87 o 
  -8   3   6      324.10      685.88     93.92 o 
  -7   3   6    39826.24    39770.54    781.58 o 
  -6   3   6    13424.24    13340.68    200.80 o 
  -5   3   6    15880.12    16264.79    380.83 o 
  -4   3   6    25275.45    24711.29    253.38 o 
  -3   3   6    42110.98    45840.59    530.36 o 
  -2   3   6    50847.17    50621.88    599.56 o 
  -1   3   6       48.03       58.87     18.66 o 
   0   3   6    49535.00    46130.80    521.37 o 
   1   3   6    35396.53    37032.46    461.56 o 
   2   3   6      117.97      294.70     36.83 o 
   3   3   6    58441.52    57875.83   1205.96 o 
   4   3   6     2708.95     2974.92     62.07 o 
   5   3   6     6847.88     6832.09    190.32 o 
   6   3   6    19099.37    18054.02    337.12 o 
   7   3   6     7040.09     7672.04    208.03 o 
   8   3   6     4714.71     4549.35    145.16 o 
   9   3   6       37.63       88.65     29.46 o 
  10   3   6    12585.41    11602.39    366.48 o 
  11   3   6     7853.35     8307.19    327.71 o 
  12   3   6     4094.86     4190.61    140.62 o 
  13   3   6    23326.58    24892.56    680.34 o 
  14   3   6      103.47      263.23    139.98 o 
  15   3   6    11717.17    11277.90   1089.01 o 
 -17   4   6     6972.57     6855.88    541.20 o 
 -16   4   6     5591.95     5335.08    320.40 o 
 -15   4   6     2726.94     3237.44    234.97 o 
 -14   4   6     7031.00     7457.02    472.24 o 
 -13   4   6     1573.11     1719.78    150.59 o 
 -12   4   6    38218.41    39697.10   1110.12 o 
 -11   4   6     1883.39     1993.73    143.65 o 
 -10   4   6    10631.89    11584.95    343.43 o 
  -9   4   6    21475.97    21879.93    497.04 o 
  -8   4   6     2905.76     3255.62    127.89 o 
  -7   4   6    13096.58    12095.97    740.08 o 
  -6   4   6     8920.51     8780.16    142.53 o 
  -5   4   6    24934.32    25001.64    331.62 o 
  -4   4   6    16593.99    15005.97    210.09 o 
  -3   4   6     8173.01     8361.77    210.21 o 
  -2   4   6    60667.60    59684.07    643.95 o 
  -1   4   6      272.58      654.56     63.25 o 
   0   4   6    18281.14    18437.64    496.25 o 
   1   4   6    28452.54    28836.91    359.14 o 
   2   4   6     5983.63     5910.18    155.54 o 
   3   4   6    20754.98    20784.12    355.26 o 
   4   4   6      466.27      393.65    103.77 o 
   5   4   6    16884.77    16571.14    273.50 o 
   6   4   6    10432.02    10775.65    293.55 o 
   7   4   6     3869.01     3190.93    146.37 o 
   8   4   6    14567.07    14670.02    274.94 o 
   9   4   6        0.90       43.00     31.86 o 
  10   4   6     7208.57     7505.08    299.81 o 
  11   4   6     8363.01     7893.07    386.82 o 
  12   4   6     7855.82     8011.22    521.96 o 
  13   4   6     9147.82     8896.78    492.07 o 
  14   4   6       64.31      171.51    117.76 o 
  15   4   6    13943.45    13432.19    805.74 o 
 -17   5   6     8065.88     7955.31    539.62 o 
 -16   5   6      369.62      640.09    321.14 o 
 -15   5   6     5902.93     6121.70    388.60 o 
 -14   5   6    18970.30    19646.03    640.19 o 
 -13   5   6      801.59      823.42    124.09 o 
 -12   5   6    20032.64    20842.57    506.07 o 
 -11   5   6    10108.11    10321.11    435.17 o 
 -10   5   6     6330.40     6903.26    324.92 o 
  -9   5   6    10241.17     9919.01    416.98 o 
  -8   5   6     3177.51     3353.24    160.35 o 
  -7   5   6    36915.81    37716.95    582.30 o 
  -6   5   6       70.43      246.30     70.42 o 
  -5   5   6     3028.02     3083.21    144.73 o 
  -4   5   6    12396.35    11465.16    225.93 o 
  -3   5   6     2104.25     2370.38    143.66 o 
  -2   5   6     4033.96     4204.00    201.48 o 
  -1   5   6     2329.05     1936.70    128.89 o 
   0   5   6     6948.27     6965.09    370.99 o 
   1   5   6     2999.84     2792.47     96.65 o 
   2   5   6      302.79      489.21     40.04 o 
   3   5   6    38037.09    37871.44    582.90 o 
   4   5   6       36.55       75.81     39.56 o 
   5   5   6    24246.80    25454.98    473.81 o 
   6   5   6    11316.18    10829.91    284.93 o 
   7   5   6     3956.75     4272.35    218.61 o 
   8   5   6     9817.77     9574.46    271.58 o 
   9   5   6     5283.73     4968.86    261.85 o 
  10   5   6    25527.25    25201.26    902.53 o 
  11   5   6     4071.04     4290.49    389.85 o 
  12   5   6     1466.34     1438.27    180.02 o 
  13   5   6     7323.15     6957.76    423.32 o 
  14   5   6     1309.56     1423.21    466.60 o 
 -16   6   6     3640.61     3784.93    329.72 o 
 -15   6   6     2667.39     2672.14    283.74 o 
 -14   6   6     3187.04     3153.32    293.46 o 
 -13   6   6      134.10      139.12     63.32 o 
 -12   6   6    26826.72    28027.36    713.19 o 
 -11   6   6     4490.46     4442.92    281.56 o 
 -10   6   6     4738.45     5001.25    293.10 o 
  -9   6   6     7034.65     6457.21    581.44 o 
  -8   6   6     5133.04     5377.38    222.15 o 
  -7   6   6    12678.79    12036.55    339.21 o 
  -6   6   6     4133.04     4181.31    196.05 o 
  -5   6   6    28340.52    27604.28    973.30 o 
  -4   6   6     6145.05     6029.26    238.82 o 
  -3   6   6       17.42       85.20     37.73 o 
  -2   6   6    33768.89    32781.94   1013.38 o 
  -1   6   6     2902.59     2958.63    123.38 o 
   0   6   6    13466.51    12458.01    416.58 o 
   1   6   6     8224.51     7727.27    252.54 o 
   2   6   6    11266.10    11381.65    342.13 o 
   3   6   6     5378.90     5655.06    238.83 o 
   4   6   6      156.71      232.51     95.11 o 
   5   6   6    22470.67    22716.77    516.49 o 
   6   6   6     1903.68     2028.83    159.20 o 
   7   6   6     2304.42     2389.66    173.81 o 
   8   6   6    22837.22    23285.03    468.64 o 
   9   6   6      466.37      529.72    160.57 o 
  10   6   6    14918.26    14120.33    538.70 o 
  11   6   6     4063.53     3821.71    341.58 o 
  12   6   6     8041.84     7933.82    497.18 o 
  13   6   6     5507.20     5405.58    689.49 o 
 -14   7   6     7000.63     6528.72    539.81 o 
 -13   7   6     1784.59     1979.82    583.99 o 
 -12   7   6     9923.11    10192.30    579.85 o 
 -11   7   6     8696.30     8820.03    422.42 o 
 -10   7   6     9669.50     9941.89    348.04 o 
  -9   7   6    11440.68    11083.37    549.14 o 
  -8   7   6       69.49      119.85     56.37 o 
  -7   7   6    21163.98    22019.64    556.17 o 
  -6   7   6     4583.48     4399.10    276.30 o 
  -5   7   6     5613.88     6072.62    342.15 o 
  -4   7   6    10311.48     9785.90    482.55 o 
  -3   7   6     5740.50     6492.91    333.16 o 
  -2   7   6    13248.54    12646.36    381.47 o 
  -1   7   6      477.36      452.98     68.27 o 
   0   7   6    19541.84    19370.41    543.61 o 
   1   7   6     7977.55     7838.68    273.87 o 
   2   7   6     1112.34     1194.47     86.96 o 
   3   7   6    41760.59    44472.19    856.10 o 
   4   7   6      123.99      177.49     69.80 o 
   5   7   6     7284.97     8200.85    410.69 o 
   6   7   6     8902.64     8731.24    462.23 o 
   7   7   6     6635.05     6821.24    354.79 o 
   8   7   6     3909.89     3752.51    423.14 o 
   9   7   6       75.29      113.33     71.96 o 
  10   7   6    21522.61    20786.96    993.84 o 
  11   7   6     3458.30     3284.09    233.71 o 
  12   7   6     3129.62     2874.30    319.44 o 
 -13   8   6       62.36      136.24     84.26 o 
 -12   8   6    15304.19    16526.61    853.89 o 
 -11   8   6      643.95      673.41    285.59 o 
 -10   8   6     5061.07     5111.64    416.59 o 
  -9   8   6     8913.74     9336.19    513.61 o 
  -8   8   6     1609.50     1757.86    222.87 o 
  -7   8   6    11474.24    12254.38    354.84 o 
  -6   8   6     6211.67     6300.81    347.77 o 
  -5   8   6    25559.36    25092.39    577.31 o 
  -4   8   6     9538.15     9602.56    348.62 o 
  -3   8   6     2531.55     2362.14    207.94 o 
  -2   8   6    22551.95    22917.98    483.93 o 
  -1   8   6      100.42      134.99     63.32 o 
   0   8   6    12935.82    13091.60    446.00 o 
   1   8   6    17250.88    16570.26    622.48 o 
   2   8   6     3301.01     3304.35    116.77 o 
   3   8   6     8342.29     8867.31    545.04 o 
   4   8   6     2603.84     2474.56    165.75 o 
   5   8   6    15148.06    15655.76    431.08 o 
   6   8   6     3085.91     3116.40    277.10 o 
   7   8   6     1629.97     1593.35    270.52 o 
   8   8   6    10598.34     9992.32    544.82 o 
   9   8   6        1.74       82.75     68.44 o 
  10   8   6     5285.70     4721.76    450.45 o 
 -11   9   6     1071.69     1192.90    473.72 o 
 -10   9   6    13188.49    13451.98    731.11 o 
  -9   9   6     4742.36     4825.67    361.57 o 
  -8   9   6       29.87       79.67    120.88 o 
  -7   9   6    16981.38    16324.42    708.04 o 
  -6   9   6     1638.74     1713.43    179.19 o 
  -5   9   6     8475.88     8557.57    388.81 o 
  -4   9   6     8709.75     8364.65    482.36 o 
  -3   9   6     8164.00     8283.02    479.62 o 
  -2   9   6     4031.54     4214.90    377.41 o 
  -1   9   6      333.57      309.90    106.09 o 
   0   9   6    18987.31    18170.83    523.11 o 
   1   9   6     6255.80     6318.46    461.26 o 
   2   9   6      325.70      311.70    178.65 o 
   3   9   6    18799.14    20412.05   1248.95 o 
   4   9   6      529.25      379.35    191.99 o 
   5   9   6     6695.51     6693.50    644.69 o 
   6   9   6     5855.92     5804.06    404.65 o 
   7   9   6     3242.38     3297.14    257.96 o 
   8   9   6     5806.28     5462.26    515.22 o 
   9   9   6      754.34      577.15    288.81 o 
  -8  10   6     1915.81     2122.03    506.91 o 
  -7  10   6    10517.81    10018.21    596.06 o 
  -6  10   6     2989.44     2857.64    258.12 o 
  -5  10   6     6824.79     6864.25    550.13 o 
  -4  10   6     1907.22     1962.05    163.11 o 
  -3  10   6      451.20      356.59    146.65 o 
  -2  10   6    10965.22    11896.48    809.84 o 
  -1  10   6        6.15      138.41     83.62 o 
   0  10   6     1941.98     1950.54    468.50 o 
   1  10   6     6400.55     6023.84    476.75 o 
   2  10   6     3391.55     3178.40    293.35 o 
   3  10   6    12248.36    11524.94    768.16 o 
   4  10   6      484.47      495.15    336.38 o 
   5  10   6    11344.96    11396.24    758.43 o 
   6  10   6     1164.65     1001.06    567.81 o 
  -2  11   6     4056.28     3920.65    432.31 o 
  -1  11   6      540.84      512.60    413.05 o 
 -19   1   7      270.09      222.66    165.70 o 
 -18   1   7      460.67      385.62    244.21 o 
 -17   1   7        6.36       -5.22    164.50 o 
 -16   1   7       63.49       57.60     66.53 o 
 -15   1   7       60.03       57.38     34.80 o 
 -14   1   7      405.09      376.27    200.90 o 
 -13   1   7      217.14      270.36    115.58 o 
 -12   1   7        7.66       27.55     34.40 o 
 -11   1   7     2797.36     2967.88    180.81 o 
 -10   1   7     6857.90     6608.02    386.33 o 
  -9   1   7      790.55     1168.03    121.97 o 
  -8   1   7      455.58      346.42     65.50 o 
  -7   1   7        0.21      219.91     86.80 o 
  -6   1   7       53.47       33.98     19.95 o 
  -5   1   7      153.38      182.68     49.77 o 
  -4   1   7     4678.22     4856.94    219.91 o 
  -3   1   7      436.78      386.66     40.25 o 
  -2   1   7     1766.47     1608.68     53.09 o 
  -1   1   7      186.29      235.92     36.81 o 
   0   1   7       98.04      173.78     25.72 o 
   1   1   7     4164.59     3852.75     76.00 o 
   2   1   7     5187.22     5886.75    122.70 o 
   3   1   7       17.37       84.38     27.81 o 
   4   1   7      850.83     1117.22     44.22 o 
   5   1   7     8550.40     8293.34    176.21 o 
   6   1   7       89.62       30.90     10.39 o 
   7   1   7     3696.42     4351.91    139.94 o 
   8   1   7      936.09     1141.68     51.53 o 
   9   1   7      171.00      213.49     80.43 o 
  10   1   7       64.08      101.74     40.56 o 
  11   1   7      728.28      807.37    115.89 o 
  12   1   7      752.27      765.45    264.87 o 
  13   1   7      701.24      744.03     99.38 o 
  14   1   7        0.55       32.55     43.74 o 
  15   1   7      212.77      216.35    161.55 o 
  16   1   7     1211.19     1212.43    198.17 o 
 -18   2   7     1068.79      997.50    555.32 o 
 -17   2   7      220.47      204.24    166.10 o 
 -16   2   7       68.39      168.55    150.05 o 
 -15   2   7      167.47      216.47    149.31 o 
 -14   2   7      113.41      583.23    199.36 o 
 -13   2   7        0.60        8.76     11.67 o 
 -12   2   7        2.40       92.36     56.02 o 
 -11   2   7     2852.32     2579.68    146.26 o 
 -10   2   7       25.97      189.19     84.67 o 
  -9   2   7       63.56      157.91     54.86 o 
  -8   2   7     1129.87     1042.93     79.78 o 
  -7   2   7     2904.03     2876.86    116.45 o 
  -6   2   7     1284.43     1222.63     76.86 o 
  -5   2   7      180.69      213.71     31.93 o 
  -4   2   7    18201.95    20097.64    230.48 o 
  -3   2   7     2040.44     2911.02     83.07 o 
  -2   2   7    10461.09    11227.85    210.88 o 
  -1   2   7     1804.82     2686.96     65.28 o 
   0   2   7    18143.50    17743.79    144.30 o 
   1   2   7    30792.04    32934.35    498.62 o 
   2   2   7     1122.07     1120.31     47.64 o 
   3   2   7      318.04      523.12     32.26 o 
   4   2   7        4.04      174.47     44.44 o 
   5   2   7      154.54      182.49     28.13 o 
   6   2   7      382.37      448.15     34.86 o 
   7   2   7      456.41      536.69     41.88 o 
   8   2   7      505.87      477.65     35.94 o 
   9   2   7     1822.78     1734.14     73.66 o 
  10   2   7      551.82      549.24     44.89 o 
  11   2   7      727.83      695.46     83.23 o 
  12   2   7      760.42      805.30     78.30 o 
  13   2   7      169.64      215.32     97.81 o 
  14   2   7       13.52       84.45     78.36 o 
  15   2   7      230.91      206.97    177.59 o 
 -18   3   7       74.33      210.37    136.81 o 
 -17   3   7      903.58      729.71    514.00 o 
 -16   3   7       22.80       69.29     68.65 o 
 -15   3   7      206.94      233.02    165.20 o 
 -14   3   7       47.68      115.91    103.49 o 
 -13   3   7      133.09       95.20     78.74 o 
 -12   3   7       17.41       32.96     59.82 o 
 -11   3   7       13.66      248.87    148.78 o 
 -10   3   7     1449.31     1331.61     96.47 o 
  -9   3   7      230.46      221.46     51.17 o 
  -8   3   7     2357.57     2580.32    136.33 o 
  -7   3   7      496.04      970.62     62.36 o 
  -6   3   7     1044.28     1200.81     84.69 o 
  -5   3   7      133.57      294.04     43.33 o 
  -4   3   7     5238.68     4861.62    134.23 o 
  -3   3   7     6935.66     7580.71    171.34 o 
  -2   3   7     3228.34     3750.97     98.28 o 
  -1   3   7    17430.18    18277.37    168.54 o 
   0   3   7       99.70      202.82     41.09 o 
   1   3   7     4450.65     4546.95    152.66 o 
   2   3   7       72.56      133.75     32.51 o 
   3   3   7      174.78      184.40     24.84 o 
   4   3   7     1025.64      920.46     35.01 o 
   5   3   7      319.20      296.12     27.61 o 
   6   3   7     3062.91     2833.78     99.35 o 
   7   3   7       32.04       55.18     22.61 o 
   8   3   7     1566.31     1597.20     58.84 o 
   9   3   7      539.39      505.29     44.31 o 
  10   3   7      137.63      182.82     62.31 o 
  11   3   7     1687.31     1613.25     90.33 o 
  12   3   7       32.12      114.83     55.70 o 
  13   3   7        0.11       64.60     48.47 o 
  14   3   7      243.28      299.63    300.12 o 
  15   3   7        2.26       41.13     90.41 o 
 -17   4   7       65.71       89.99     94.14 o 
 -16   4   7      215.67      177.96    106.45 o 
 -15   4   7      288.80      355.61    146.84 o 
 -14   4   7       10.19       69.85     65.95 o 
 -13   4   7     4407.82     4182.80    259.76 o 
 -12   4   7     1833.25     1906.24    216.04 o 
 -11   4   7       13.56       34.57     69.84 o 
 -10   4   7      358.55      435.81    177.95 o 
  -9   4   7      388.66      856.27    106.18 o 
  -8   4   7     5365.22     5218.32    176.62 o 
  -7   4   7     1617.82     1513.71    106.56 o 
  -6   4   7      606.62      652.36     54.26 o 
  -5   4   7     2192.32     2664.41    206.58 o 
  -4   4   7      703.54      856.85     51.02 o 
  -3   4   7      102.05      315.34     47.52 o 
  -2   4   7     6395.51     6281.70    187.26 o 
  -1   4   7     4562.49     4786.18    144.79 o 
   0   4   7      153.65      203.03     50.62 o 
   1   4   7       47.50      207.30     46.00 o 
   2   4   7      296.07      299.19     34.03 o 
   3   4   7       29.32       81.50     38.66 o 
   4   4   7       76.58      179.88     53.79 o 
   5   4   7     1013.33      864.39     57.54 o 
   6   4   7      268.79      313.40     57.86 o 
   7   4   7     2636.74     2535.06    123.31 o 
   8   4   7      634.77      676.75     35.28 o 
   9   4   7     8668.32     8222.59    341.04 o 
  10   4   7        3.91       57.57     34.68 o 
  11   4   7      156.23      165.63     67.67 o 
  12   4   7       20.26       59.41     56.20 o 
  13   4   7      909.51      865.42    398.87 o 
  14   4   7     1378.12     1239.25    207.78 o 
 -17   5   7      279.64      306.39    154.17 o 
 -16   5   7      138.29      112.51     75.62 o 
 -15   5   7      223.65      200.36     94.85 o 
 -14   5   7      260.19      397.82    177.77 o 
 -13   5   7     1978.80     1924.12    189.13 o 
 -12   5   7      160.39      192.94     89.07 o 
 -11   5   7      144.25      171.30     78.57 o 
 -10   5   7      155.78      257.45    103.42 o 
  -9   5   7      165.61      424.67     52.00 o 
  -8   5   7      879.72      813.69     63.02 o 
  -7   5   7      445.70      520.64    111.40 o 
  -6   5   7       35.86      201.15     59.53 o 
  -5   5   7      706.63      636.38     72.38 o 
  -4   5   7     4152.25     4582.72    200.71 o 
  -3   5   7      775.72      786.62     65.25 o 
  -2   5   7      189.43      324.58     81.34 o 
  -1   5   7      853.29     1060.29     88.55 o 
   0   5   7      617.17      594.37     61.80 o 
   1   5   7     4054.86     4323.01    186.39 o 
   2   5   7      980.69     1121.88     74.52 o 
   3   5   7      230.04      438.68    140.23 o 
   4   5   7      236.29      275.22     77.99 o 
   5   5   7      584.73      689.44    198.74 o 
   6   5   7      252.91      287.69     99.94 o 
   7   5   7     1797.84     1744.08    152.13 o 
   8   5   7     1186.08     1014.37     82.82 o 
   9   5   7     3557.64     3379.61    149.24 o 
  10   5   7      239.03      147.77     94.55 o 
  11   5   7      677.98      512.41    202.91 o 
  12   5   7      232.83      258.11    148.51 o 
  13   5   7       42.22      124.96     95.66 o 
  14   5   7      587.95      458.23    277.15 o 
 -16   6   7       42.30       69.48     88.61 o 
 -15   6   7     1485.00     1511.17    207.88 o 
 -14   6   7        0.39       41.34     48.97 o 
 -13   6   7      588.27      515.89    235.43 o 
 -12   6   7      116.26      349.26    138.29 o 
 -11   6   7      814.64     1049.44    173.11 o 
 -10   6   7      783.91      799.75    127.40 o 
  -9   6   7       97.19       84.70     33.48 o 
  -8   6   7      224.32      191.61     73.64 o 
  -7   6   7      866.85      828.06    117.18 o 
  -6   6   7       28.52      357.06     81.96 o 
  -5   6   7      642.08      631.46    120.46 o 
  -4   6   7      844.71      911.49    111.33 o 
  -3   6   7      605.74      825.37    111.12 o 
  -2   6   7     3631.84     3721.09    166.23 o 
  -1   6   7       95.51      171.16     64.49 o 
   0   6   7     1585.72     1576.44     99.34 o 
   1   6   7     3941.50     3781.96    162.52 o 
   2   6   7      555.74      554.63     62.17 o 
   3   6   7      121.01      142.42     59.95 o 
   4   6   7      238.81      449.93    148.01 o 
   5   6   7      768.13      782.51    119.77 o 
   6   6   7     1102.75     1126.95    119.10 o 
   7   6   7     1496.48     1201.22    104.43 o 
   8   6   7       14.10       47.35     49.67 o 
   9   6   7      537.55      635.62    234.66 o 
  10   6   7     3069.92     2691.75    279.42 o 
  11   6   7     1119.01     1075.46    360.55 o 
  12   6   7      651.29      570.17    351.18 o 
  13   6   7      480.91      523.33    266.62 o 
 -14   7   7       50.12      176.31    131.04 o 
 -13   7   7     1224.77     1155.73    470.39 o 
 -12   7   7      967.79     1225.24    158.88 o 
 -11   7   7       49.63      168.87     85.69 o 
 -10   7   7        9.07      120.12     66.16 o 
  -9   7   7     1113.72     1320.89    177.81 o 
  -8   7   7      558.23      822.77    132.74 o 
  -7   7   7     1904.12     1681.64    302.96 o 
  -6   7   7        9.08      127.47     68.02 o 
  -5   7   7     1450.84     1398.13    142.61 o 
  -4   7   7     3777.86     3871.70    221.28 o 
  -3   7   7     5092.03     4655.64    224.25 o 
  -2   7   7     1338.94     1413.63    139.16 o 
  -1   7   7     1770.84     1568.75    137.04 o 
   0   7   7     3118.78     3035.71    124.20 o 
   1   7   7      371.00      691.70     78.23 o 
   2   7   7     3984.21     4193.11    245.25 o 
   3   7   7      491.67      685.06    205.12 o 
   4   7   7      860.96      789.08    124.74 o 
   5   7   7      627.22      716.78    120.36 o 
   6   7   7      946.47     1058.21    405.06 o 
   7   7   7      804.98      842.38    124.62 o 
   8   7   7        2.20        8.94     52.73 o 
   9   7   7      211.30      205.30    102.62 o 
  10   7   7      593.91      702.33    262.32 o 
  11   7   7      425.68      345.30    201.87 o 
  12   7   7     1246.58      792.26    587.51 o 
 -13   8   7      714.18      731.17    346.23 o 
 -12   8   7      632.15      564.59    229.16 o 
 -11   8   7      203.58      560.24    221.30 o 
 -10   8   7      253.65      231.11    148.11 o 
  -9   8   7     1066.39     1349.71    172.07 o 
  -8   8   7     1412.94     1422.83    164.08 o 
  -7   8   7      857.76      885.22    138.62 o 
  -6   8   7      402.67      957.90    150.08 o 
  -5   8   7     4429.85     4170.42    245.64 o 
  -4   8   7      147.07      252.20     89.62 o 
  -3   8   7     2119.81     2051.38    150.15 o 
  -2   8   7      304.55      735.99    240.28 o 
  -1   8   7     2160.37     1923.24    149.11 o 
   0   8   7      604.62      502.73    169.55 o 
   1   8   7      763.57      816.16    190.92 o 
   2   8   7     4103.67     3700.02    225.54 o 
   3   8   7      977.54      988.12    300.93 o 
   4   8   7      684.43      872.79    166.85 o 
   5   8   7       47.15      167.86    106.41 o 
   6   8   7       44.20      118.74     88.50 o 
   7   8   7       19.42       26.43     93.27 o 
   8   8   7     1394.19     1652.74    284.19 o 
   9   8   7       90.29      131.61     90.07 o 
  10   8   7      205.20      153.30    177.27 o 
 -11   9   7     1484.86     1526.92    559.87 o 
 -10   9   7     2583.67     2225.07    247.57 o 
  -9   9   7     1211.09     1231.84    443.65 o 
  -8   9   7     1304.19     1304.14    479.97 o 
  -7   9   7      718.71      701.62    131.44 o 
  -6   9   7     1070.38     1139.26    144.33 o 
  -5   9   7      919.07      893.89    139.51 o 
  -4   9   7      948.76     1041.55    322.97 o 
  -3   9   7     2059.13     1553.74    179.33 o 
  -2   9   7      552.09      565.75    114.51 o 
  -1   9   7      698.35      600.72    152.78 o 
   0   9   7     2114.72     2120.13    348.91 o 
   1   9   7      907.38      943.49    188.83 o 
   2   9   7     1005.99      933.32    597.18 o 
   3   9   7      246.05      273.69    133.59 o 
   4   9   7     1210.95     1115.54    663.71 o 
   5   9   7      492.39      663.75    147.79 o 
   6   9   7       52.69      298.00    135.92 o 
   7   9   7     3402.40     3247.57    356.33 o 
   8   9   7       16.68       20.89     72.02 o 
  -8  10   7     1019.04      943.84    355.83 o 
  -7  10   7      393.81      565.63    233.16 o 
  -6  10   7      177.29      318.23    194.93 o 
  -5  10   7      458.12      485.72    111.85 o 
  -4  10   7      188.37      275.76    119.23 o 
  -3  10   7      233.25      248.25    183.00 o 
  -2  10   7      768.40      967.73    150.20 o 
  -1  10   7      833.33      980.29    375.72 o 
   0  10   7      458.86      274.63    172.64 o 
   1  10   7      250.12      278.90    178.88 o 
   2  10   7     1378.12     1490.64    308.93 o 
   3  10   7       30.66      238.15    167.16 o 
   4  10   7     1154.34     1194.63    298.94 o 
   5  10   7     1142.33     1055.88    451.04 o 
 -19   0   8     2556.68     2369.79    427.90 o 
 -18   0   8     4987.12     5282.04    770.13 o 
 -17   0   8      164.22      332.51    119.22 o 
 -16   0   8    30390.15    30061.90   1512.67 o 
 -15   0   8     9977.65    10171.59   1244.38 o 
 -14   0   8     3809.52     4279.03    589.63 o 
 -13   0   8    20517.84    22384.62   1190.36 o 
 -12   0   8     2264.57     2320.66    329.66 o 
 -11   0   8    11384.21    10664.93    719.37 o 
 -10   0   8    21775.21    21295.98    568.78 o 
  -9   0   8    15630.67    16186.88    795.10 o 
  -8   0   8     7497.87     6298.49    335.26 o 
  -7   0   8     8840.88     9044.30    536.59 o 
  -6   0   8    84254.30    89527.52   3792.48 o 
  -5   0   8     1318.18     1010.09     85.81 o 
  -4   0   8    11238.83    11156.61    543.81 o 
  -3   0   8    48028.32    48390.50    662.07 o 
  -2   0   8    13986.38    13423.16    266.24 o 
  -1   0   8    14887.46    14473.33    427.14 o 
   0   0   8     8692.80     8318.90    254.92 o 
   1   0   8     7680.80     7681.97    207.83 o 
   2   0   8       62.89      329.56    126.24 o 
   3   0   8    78420.55    85409.55   1950.07 o 
   4   0   8    45326.63    38218.24    933.43 o 
   5   0   8       84.79      215.30     43.71 o 
   6   0   8    12162.49    11731.49    264.99 o 
   7   0   8    13640.35    13790.34    347.19 o 
   8   0   8     6558.77     6525.63    293.66 o 
   9   0   8    26170.29    27280.24    886.59 o 
  10   0   8     4422.04     3670.11    242.84 o 
  11   0   8     3621.76     3398.09    232.32 o 
  12   0   8      807.03      914.89    147.90 o 
  13   0   8     8411.27     8180.85    537.06 o 
  14   0   8    18308.55    18076.81   1219.98 o 
  15   0   8        3.12       91.88    147.04 o 
 -19   1   8     5376.31     5837.56    610.55 o 
 -18   1   8    17843.53    17352.31   1072.24 o 
 -17   1   8      841.43      906.61    579.60 o 
 -16   1   8     3792.40     3485.91    354.03 o 
 -15   1   8     2726.49     2598.96    154.69 o 
 -14   1   8    15951.58    15407.54    409.48 o 
 -13   1   8    22538.18    21812.10   1148.06 o 
 -12   1   8       16.77      101.78     55.74 o 
 -11   1   8    22575.49    22552.31    882.62 o 
 -10   1   8     4265.42     4626.86    286.78 o 
  -9   1   8    14907.46    15531.85    447.68 o 
  -8   1   8    66199.58    67326.80   1182.45 o 
  -7   1   8     2872.85     3612.20    208.77 o 
  -6   1   8    26039.52    25738.90    670.76 o 
  -5   1   8    10320.39    10856.94    241.61 o 
  -4   1   8    39797.39    39382.49    554.21 o 
  -3   1   8    40318.37    39249.95    418.41 o 
  -2   1   8     1990.28     1983.85     57.33 o 
  -1   1   8    33583.75    32051.62    477.99 o 
   0   1   8      882.48     1067.29     41.76 o 
   1   1   8    42422.79    43266.31    495.65 o 
   2   1   8    38773.34    36573.09    544.87 o 
   3   1   8     3872.93     3676.25     96.37 o 
   4   1   8      447.13      669.97     34.72 o 
   5   1   8     1008.16     1088.52     37.54 o 
   6   1   8    40165.95    42267.46    567.74 o 
   7   1   8    26462.74    26131.69    430.52 o 
   8   1   8      802.04      852.94     44.23 o 
   9   1   8    22514.57    21745.89    512.22 o 
  10   1   8     1403.12     1377.68     79.24 o 
  11   1   8    20524.70    21247.27    474.43 o 
  12   1   8     8038.21     8030.90    370.25 o 
  13   1   8     5087.99     5343.47    260.72 o 
  14   1   8     3057.55     3132.38    191.28 o 
  15   1   8        6.22       25.64     58.83 o 
 -18   2   8     3361.04     3290.46    291.40 o 
 -17   2   8      992.15     1497.41    217.56 o 
 -16   2   8    26574.52    26636.39   1097.40 o 
 -15   2   8     7601.58     7747.82    593.72 o 
 -14   2   8     2982.31     2457.66    289.44 o 
 -13   2   8    16699.01    15000.53    655.86 o 
 -12   2   8    10234.69    10642.64    426.24 o 
 -11   2   8    21245.41    20966.72   1096.19 o 
 -10   2   8     7500.49     6779.71    276.68 o 
  -9   2   8     9313.77     9282.32    371.89 o 
  -8   2   8      138.83      309.32     61.62 o 
  -7   2   8     7654.75     9893.35    330.59 o 
  -6   2   8   156326.41   154202.36   2491.14 o 
  -5   2   8    20625.80    20936.55    487.07 o 
  -4   2   8    14497.30    15029.01    159.61 o 
  -3   2   8      330.52      263.34     40.80 o 
  -2   2   8    31953.54    34069.43    291.87 o 
  -1   2   8    47881.43    48356.88    503.15 o 
   0   2   8    14017.06    14202.54    307.82 o 
   1   2   8    55858.21    55454.14    821.31 o 
   2   2   8     4181.52     3785.77     91.56 o 
   3   2   8    13573.59    12994.01    226.44 o 
   4   2   8    72490.13    76487.63   1573.44 o 
   5   2   8     3500.38     3507.18    118.34 o 
   6   2   8    15266.99    14910.30    191.60 o 
   7   2   8     1969.04     2056.47     73.78 o 
   8   2   8    27830.04    26088.39    780.07 o 
   9   2   8    22852.81    22400.05    538.91 o 
  10   2   8      625.66      678.49     90.11 o 
  11   2   8    10149.45    10163.60    428.70 o 
  12   2   8      356.52      369.44     70.19 o 
  13   2   8     7047.87     6739.42    394.12 o 
  14   2   8    11009.19    10354.72    580.66 o 
  15   2   8      294.83      338.96    492.53 o 
 -18   3   8     8928.49     9686.39    545.23 o 
 -17   3   8     2380.97     2159.51    300.65 o 
 -16   3   8     1922.34     2201.48    240.10 o 
 -15   3   8     4449.63     4507.06    519.87 o 
 -14   3   8    21917.25    21858.83    698.85 o 
 -13   3   8    18735.00    18736.11    626.41 o 
 -12   3   8       58.41       70.33     54.12 o 
 -11   3   8    13718.78    13037.03    496.35 o 
 -10   3   8       34.97      123.01     49.76 o 
  -9   3   8    22706.79    22863.04    800.98 o 
  -8   3   8    48919.21    50397.78   1357.03 o 
  -7   3   8      417.12      726.13     54.81 o 
  -6   3   8    23738.87    25593.71    493.08 o 
  -5   3   8      453.05      752.36     60.98 o 
  -4   3   8   102353.01   104977.74   1212.71 o 
  -3   3   8    20624.10    19609.28    217.37 o 
  -2   3   8    11863.48    13383.86    259.13 o 
  -1   3   8    32164.25    31574.16    682.01 o 
   0   3   8     3269.31     3484.46     99.18 o 
   1   3   8    45311.90    45753.97    631.92 o 
   2   3   8    52101.51    53090.15    778.87 o 
   3   3   8     1003.99      907.85     35.72 o 
   4   3   8     5348.12     4463.71    139.37 o 
   5   3   8     3239.48     3342.60    118.27 o 
   6   3   8    53787.00    54458.63   1133.30 o 
   7   3   8     9812.90     9692.97    249.41 o 
   8   3   8      111.17      153.29     50.70 o 
   9   3   8    12297.04    11200.18    303.99 o 
  10   3   8     4811.94     5142.13    220.35 o 
  11   3   8    23674.69    24016.39    582.12 o 
  12   3   8    10607.62    10692.69    423.51 o 
  13   3   8     1433.76     1662.47    310.44 o 
  14   3   8     2536.18     2733.72    363.28 o 
  15   3   8      244.57      220.64    265.69 o 
 -17   4   8      329.03      410.51    174.68 o 
 -16   4   8    10612.27    11143.85    591.57 o 
 -15   4   8     7812.45     7834.56    400.18 o 
 -14   4   8      510.18      666.47    238.40 o 
 -13   4   8    12076.55    12124.67    441.51 o 
 -12   4   8     4525.46     4547.33    302.70 o 
 -11   4   8    18841.16    17922.87    853.76 o 
 -10   4   8     8778.80     8511.53    349.32 o 
  -9   4   8     4956.78     5261.10    190.07 o 
  -8   4   8    10881.32    10911.77    193.65 o 
  -7   4   8      590.39     1711.45    237.05 o 
  -6   4   8    88364.60    86489.41   2107.22 o 
  -5   4   8      924.06     1145.23     88.87 o 
  -4   4   8     8482.23     8264.95    256.78 o 
  -3   4   8    10612.85     9980.22    330.69 o 
  -2   4   8    30900.55    32015.29    580.43 o 
  -1   4   8    36736.79    35698.91    843.33 o 
   0   4   8    13537.13    13300.94    243.90 o 
   1   4   8    16976.84    17597.84    245.47 o 
   2   4   8     3931.78     3710.66    135.55 o 
   3   4   8    12983.22    12697.49    261.23 o 
   4   4   8    23588.12    23451.53    398.25 o 
   5   4   8      309.76      350.12     63.24 o 
   6   4   8     6077.98     6013.21    227.21 o 
   7   4   8     7146.74     6876.60    211.93 o 
   8   4   8     7111.43     6893.39    274.90 o 
   9   4   8    16446.86    15354.09    613.18 o 
  10   4   8      548.66      599.99     55.47 o 
  11   4   8     8483.03     7847.92    448.09 o 
  12   4   8      274.38      298.55    144.12 o 
  13   4   8     7667.69     6903.16    502.26 o 
  14   4   8    15544.81    15260.57   1565.06 o 
 -17   5   8        1.14      102.80     85.38 o 
 -16   5   8     6887.43     7620.36    362.11 o 
 -15   5   8     1642.87     1571.11    192.22 o 
 -14   5   8    14990.17    15146.30    524.11 o 
 -13   5   8    21184.58    23204.43    601.30 o 
 -12   5   8     3360.44     3076.92    185.31 o 
 -11   5   8     1951.33     2400.38    157.52 o 
 -10   5   8      501.64      697.59    186.21 o 
  -9   5   8    17965.15    18262.11    374.38 o 
  -8   5   8    17443.25    17964.46    354.83 o 
  -7   5   8     2522.52     2715.68    135.17 o 
  -6   5   8    16373.07    16954.22    320.53 o 
  -5   5   8     4389.61     4399.57    176.96 o 
  -4   5   8    22659.41    23087.37    814.01 o 
  -3   5   8    18616.23    17349.79    291.34 o 
  -2   5   8     1307.84     1238.33    110.62 o 
  -1   5   8     5180.79     5200.18    223.92 o 
   0   5   8     2246.98     2453.40    137.64 o 
   1   5   8    27864.57    28342.43    441.35 o 
   2   5   8    20569.59    21070.85    344.94 o 
   3   5   8    16553.46    17842.07    373.80 o 
   4   5   8    32230.75    32092.75   1085.53 o 
   5   5   8     1462.45     1562.57    108.46 o 
   6   5   8    19382.33    19306.45    448.77 o 
   7   5   8     2585.90     2576.93    181.41 o 
   8   5   8      406.52      443.59     79.18 o 
   9   5   8     8923.58     8873.40    398.21 o 
  10   5   8     4405.57     4326.78    367.11 o 
  11   5   8     7918.46     7628.58    354.06 o 
  12   5   8     4420.07     3950.81    411.42 o 
  13   5   8     3306.31     3001.19    276.15 o 
 -16   6   8    10001.95     9376.75    546.66 o 
 -15   6   8     2783.92     2694.51    238.38 o 
 -14   6   8      267.90      302.30    183.86 o 
 -13   6   8     8507.14     8814.12    502.31 o 
 -12   6   8     2267.58     2540.93    258.42 o 
 -11   6   8    22853.33    24342.54    744.01 o 
 -10   6   8    10960.80    10901.12    318.14 o 
  -9   6   8     7324.89     7333.06    417.49 o 
  -8   6   8     9160.40     9022.22    345.49 o 
  -7   6   8     2030.91     2463.58    134.12 o 
  -6   6   8    47136.89    46954.46    603.96 o 
  -5   6   8     5976.50     6219.86    268.93 o 
  -4   6   8      850.33      851.41    117.55 o 
  -3   6   8     8455.78     8245.77    249.83 o 
  -2   6   8     4136.77     4323.42    224.80 o 
  -1   6   8    20940.69    21813.10    383.70 o 
   0   6   8    13556.20    14014.85    485.35 o 
   1   6   8    10771.87    11795.38    272.43 o 
   2   6   8       61.66      166.40     17.43 o 
   3   6   8     7673.28     8062.09    329.75 o 
   4   6   8    14101.05    15466.59    406.76 o 
   5   6   8      785.96      883.89    166.41 o 
   6   6   8     4608.30     4197.30    228.56 o 
   7   6   8     9274.20     9357.81    380.03 o 
   8   6   8     5780.45     6417.31    312.09 o 
   9   6   8    16695.73    15239.48    869.65 o 
  10   6   8      973.70      719.99    266.00 o 
  11   6   8     7263.48     7164.73    386.21 o 
  12   6   8      591.41      448.54    267.20 o 
 -14   7   8     9787.60     9206.27    577.22 o 
 -13   7   8    11208.69    10917.82    654.93 o 
 -12   7   8      567.23      574.40    122.04 o 
 -11   7   8     8759.90     8796.46    404.53 o 
 -10   7   8      109.11      263.61    117.34 o 
  -9   7   8    15832.49    16850.86    643.55 o 
  -8   7   8    28285.36    26901.25    910.84 o 
  -7   7   8     1147.55     1076.70    153.15 o 
  -6   7   8    13008.81    13251.60    651.57 o 
  -5   7   8      349.50      440.79    123.46 o 
  -4   7   8    20041.18    19909.05    453.04 o 
  -3   7   8    15871.52    15492.01    391.21 o 
  -2   7   8     1896.76     1976.65    185.41 o 
  -1   7   8    11702.50    11539.39    298.70 o 
   0   7   8      594.29      579.65     95.61 o 
   1   7   8     8367.22     8663.82    284.05 o 
   2   7   8    17998.57    18055.25    443.80 o 
   3   7   8     4604.52     4509.32    267.05 o 
   4   7   8     5095.54     5192.35    299.84 o 
   5   7   8     1047.16     1024.51    148.76 o 
   6   7   8    32712.72    33416.79    921.26 o 
   7   7   8    11368.90    10895.39    336.51 o 
   8   7   8       87.17      116.37     64.03 o 
   9   7   8     7476.44     7413.10    382.31 o 
  10   7   8     1748.55     1590.66    289.95 o 
  11   7   8     9420.72     8915.20    609.62 o 
 -13   8   8     5776.41     5495.26    602.45 o 
 -12   8   8     4723.68     5169.00    694.80 o 
 -11   8   8    20833.01    20193.09    813.12 o 
 -10   8   8     7164.14     6962.83    486.92 o 
  -9   8   8     4046.84     4676.83    328.22 o 
  -8   8   8     5670.92     5647.94    388.21 o 
  -7   8   8     3924.96     3679.77    355.54 o 
  -6   8   8    39221.68    39731.91    892.31 o 
  -5   8   8     2956.89     3004.13    174.45 o 
  -4   8   8     2337.06     2300.44    165.08 o 
  -3   8   8     1642.81     1657.96    131.23 o 
  -2   8   8    20887.98    21265.07    584.74 o 
  -1   8   8    28196.88    28673.48    807.39 o 
   0   8   8     8269.16     6958.27    336.03 o 
   1   8   8    10261.99     9696.07    434.36 o 
   2   8   8     2325.90     2369.65    218.39 o 
   3   8   8     3898.63     4061.17    207.63 o 
   4   8   8    21514.00    22710.56    941.19 o 
   5   8   8      779.77      890.84    224.68 o 
   6   8   8     2129.39     2153.47    212.72 o 
   7   8   8     1955.81     1787.29    239.84 o 
   8   8   8    17126.19    16940.20   1100.66 o 
   9   8   8    13650.44    12849.09    832.48 o 
  10   8   8      933.66      625.52    324.86 o 
 -11   9   8     5477.33     5294.57    507.95 o 
 -10   9   8      342.24      365.82    203.81 o 
  -9   9   8     4249.21     4253.99    297.99 o 
  -8   9   8    13125.10    13050.09    622.36 o 
  -7   9   8      572.26      649.12    242.37 o 
  -6   9   8     7002.27     6683.45    414.04 o 
  -5   9   8      348.55      481.92    145.30 o 
  -4   9   8    18416.75    19103.48    592.84 o 
  -3   9   8     8060.39     8097.94    444.80 o 
  -2   9   8      153.26      226.98    131.06 o 
  -1   9   8    14646.06    13449.20    666.00 o 
   0   9   8       79.43       93.36    125.48 o 
   1   9   8    19575.65    19317.86    842.09 o 
   2   9   8    16836.82    16189.51    845.01 o 
   3   9   8      661.31      654.38    281.70 o 
   4   9   8     5109.12     5886.29    427.26 o 
   5   9   8       16.40       61.49     56.84 o 
   6   9   8    20799.71    20948.43    904.20 o 
   7   9   8     4430.25     4214.10    500.26 o 
  -8  10   8     2002.92     1867.19    276.45 o 
  -7  10   8     1381.52     1188.41    474.29 o 
  -6  10   8    13807.33    13904.06    745.65 o 
  -5  10   8      966.63     1023.55    139.25 o 
  -4  10   8     5335.11     5027.23    333.65 o 
  -3  10   8     7271.16     7137.65    654.83 o 
  -2  10   8     7001.15     6315.23    576.84 o 
  -1  10   8    13047.35    12519.80    870.77 o 
   0  10   8     2871.89     2819.56    659.64 o 
   1  10   8     5332.49     5302.24    582.15 o 
   2  10   8     1209.74     1112.03    819.41 o 
   3  10   8     6873.43     6699.10    742.26 o 
   4  10   8    16421.31    15359.96   1293.01 o 
 -19   1   9        8.84       34.25    103.06 o 
 -18   1   9       41.23      120.94    125.12 o 
 -17   1   9      569.42      523.91    343.35 o 
 -16   1   9       43.11      110.45     95.14 o 
 -15   1   9      633.39      482.47    218.67 o 
 -14   1   9      173.46      197.39    113.38 o 
 -13   1   9     1059.02      909.78     97.98 o 
 -12   1   9      145.54      124.09     78.45 o 
 -11   1   9       63.06       62.36     43.74 o 
 -10   1   9     1139.59     1499.60    181.43 o 
  -9   1   9      153.60      119.41     64.44 o 
  -8   1   9     1433.70     2029.47    287.31 o 
  -7   1   9     1884.78     1706.95    115.96 o 
  -6   1   9     1076.56     1179.24     86.82 o 
  -5   1   9     1563.26     1807.02     91.95 o 
  -4   1   9     4431.85     4515.93    116.98 o 
  -3   1   9     1166.40     1085.58     52.75 o 
  -2   1   9     3080.44     3371.98    123.37 o 
  -1   1   9     2825.13     2242.85     76.94 o 
   0   1   9     1838.75     1851.55     76.20 o 
   1   1   9       14.24       12.67     11.94 o 
   2   1   9     3096.74     3225.69     93.16 o 
   3   1   9     6400.14     6929.31    171.43 o 
   4   1   9     1304.01     1185.51     51.42 o 
   5   1   9       99.23       73.65     26.50 o 
   6   1   9     1552.46     1444.83     99.82 o 
   7   1   9     2180.00     1910.60     83.49 o 
   8   1   9       13.70       45.33     27.25 o 
   9   1   9      565.89      628.54     63.60 o 
  10   1   9       96.23      144.34     65.08 o 
  11   1   9     2271.84     1984.80    106.83 o 
  12   1   9        4.43       49.03     54.46 o 
  13   1   9       47.96      109.13     65.39 o 
  14   1   9      822.26      628.93    140.57 o 
  15   1   9      101.96      148.20    102.64 o 
 -18   2   9       15.81       71.28     83.63 o 
 -17   2   9      366.10      382.88    296.56 o 
 -16   2   9      228.15      298.11    213.94 o 
 -15   2   9       21.45       44.45     92.61 o 
 -14   2   9        4.07       53.49     36.08 o 
 -13   2   9       57.51       60.43     52.23 o 
 -12   2   9      111.92      477.30    256.52 o 
 -11   2   9      958.29      852.36     80.82 o 
 -10   2   9       78.80       50.18     30.38 o 
  -9   2   9     1121.27     1306.65    131.83 o 
  -8   2   9      949.59      981.66    102.85 o 
  -7   2   9      104.78       46.04     26.83 o 
  -6   2   9      411.45      309.81     58.87 o 
  -5   2   9     3630.49     4026.90    160.01 o 
  -4   2   9      470.21      512.75     41.66 o 
  -3   2   9     1322.61     2033.90     86.87 o 
  -2   2   9      562.40      549.64     41.31 o 
  -1   2   9     3303.89     3558.79    113.02 o 
   0   2   9     9450.01     8337.15    205.52 o 
   1   2   9      154.62      257.89     27.04 o 
   2   2   9     8141.00     7112.58    161.37 o 
   3   2   9     2049.80     2346.21     71.34 o 
   4   2   9     1456.34     1306.06     54.03 o 
   5   2   9      260.15      294.54     33.30 o 
   6   2   9      410.56      433.67     28.55 o 
   7   2   9     2157.26     2129.63     73.82 o 
   8   2   9       88.12      105.76     39.79 o 
   9   2   9      151.26      154.42     49.52 o 
  10   2   9     2591.03     2515.21     98.59 o 
  11   2   9      851.88      750.26     75.39 o 
  12   2   9      325.11      381.98    183.45 o 
  13   2   9      183.98       99.21     99.36 o 
  14   2   9      151.70       72.15     84.36 o 
  15   2   9        0.57       55.98    164.99 o 
 -18   3   9      213.77      225.52    189.35 o 
 -17   3   9      231.55      261.55    177.21 o 
 -16   3   9       26.92       61.11     85.99 o 
 -15   3   9      305.71      266.00    199.16 o 
 -14   3   9       21.47       48.65     49.62 o 
 -13   3   9       17.92       91.41     40.11 o 
 -12   3   9      289.11      272.94     94.01 o 
 -11   3   9     6872.38     6369.92    378.28 o 
 -10   3   9      383.63      352.83     63.75 o 
  -9   3   9     1242.98     1295.11    107.19 o 
  -8   3   9     5377.38     5795.26    240.56 o 
  -7   3   9     5280.10     5201.63    224.08 o 
  -6   3   9     4470.14     4815.52    178.70 o 
  -5   3   9      214.74      455.30     47.50 o 
  -4   3   9     3405.38     3759.67    131.86 o 
  -3   3   9      208.80      301.93     49.37 o 
  -2   3   9     6629.45     7285.08    176.25 o 
  -1   3   9     1066.82     1024.37     54.26 o 
   0   3   9        7.89      141.73     29.84 o 
   1   3   9      904.17     1015.32     46.23 o 
   2   3   9      727.46      915.88     58.90 o 
   3   3   9     3739.98     3634.79    121.39 o 
   4   3   9      836.52      612.55     30.03 o 
   5   3   9      796.31      827.05     45.29 o 
   6   3   9     1238.04     1210.98     61.19 o 
   7   3   9      471.34      537.32     50.00 o 
   8   3   9       49.32       64.07     30.91 o 
   9   3   9       25.41       82.89     38.66 o 
  10   3   9      580.39      560.45     61.71 o 
  11   3   9        0.82       38.44     28.11 o 
  12   3   9     2406.33     1754.98    459.73 o 
  13   3   9      271.78      321.58    201.89 o 
  14   3   9      154.67      141.74    147.24 o 
 -17   4   9        2.63       15.25     98.01 o 
 -16   4   9      100.56       84.39     64.15 o 
 -15   4   9      292.16      379.06    151.29 o 
 -14   4   9      564.54      617.00    265.44 o 
 -13   4   9     2428.19     2660.68    283.43 o 
 -12   4   9     8004.18     7308.68    549.54 o 
 -11   4   9      209.84      314.71    107.60 o 
 -10   4   9      864.05     1048.51    130.96 o 
  -9   4   9     3214.37     3254.09    141.73 o 
  -8   4   9      107.87       96.20     35.04 o 
  -7   4   9     1209.59     1246.96     79.37 o 
  -6   4   9       51.46      228.44     71.56 o 
  -5   4   9     1245.66     1009.77     97.01 o 
  -4   4   9      878.14      855.42     94.20 o 
  -3   4   9        6.80      205.12     67.59 o 
  -2   4   9      136.64      204.44     67.94 o 
  -1   4   9     2687.82     3040.76     93.04 o 
   0   4   9      734.43      703.66     67.65 o 
   1   4   9       89.00      122.93     30.38 o 
   2   4   9      468.11      458.91     53.69 o 
   3   4   9       30.72       60.14     22.01 o 
   4   4   9      718.20      996.71     65.32 o 
   5   4   9       89.60      106.16     36.38 o 
   6   4   9       33.32       37.03     19.43 o 
   7   4   9      169.86      246.76     41.44 o 
   8   4   9     2257.23     2031.99    134.08 o 
   9   4   9     5820.57     6061.45    260.70 o 
  10   4   9     1236.27      948.38     87.56 o 
  11   4   9      458.54      485.73    215.05 o 
  12   4   9        6.96       66.58     51.32 o 
  13   4   9      481.55      491.48    323.39 o 
  14   4   9       11.41      243.00    294.08 o 
 -17   5   9       96.45       91.76     80.88 o 
 -16   5   9       12.03       25.56     59.50 o 
 -15   5   9        7.48       72.85     96.58 o 
 -14   5   9      910.82      746.22    324.66 o 
 -13   5   9        4.06      149.90    104.06 o 
 -12   5   9     2101.03     2189.94    235.10 o 
 -11   5   9      886.50      724.99    123.38 o 
 -10   5   9      297.35      308.25     46.25 o 
  -9   5   9     1252.08     1256.69     84.09 o 
  -8   5   9       14.09      207.63     65.94 o 
  -7   5   9     3806.62     3112.28    142.00 o 
  -6   5   9      388.98      425.63    101.30 o 
  -5   5   9      196.92      369.97    130.05 o 
  -4   5   9     1199.34     1016.77     98.23 o 
  -3   5   9        2.01      212.01     76.62 o 
  -2   5   9      332.14      393.47    112.36 o 
  -1   5   9      138.92      117.82     40.01 o 
   0   5   9      590.71      599.59     48.80 o 
   1   5   9      230.22      380.39     54.06 o 
   2   5   9      117.22      330.07     57.80 o 
   3   5   9     1040.49     1077.51    198.26 o 
   4   5   9        6.69       96.88     39.90 o 
   5   5   9      204.05      375.94     80.66 o 
   6   5   9        8.76      228.40     78.18 o 
   7   5   9      582.14      566.57     78.73 o 
   8   5   9     1485.31     1486.13    114.31 o 
   9   5   9      135.48      180.45     73.67 o 
  10   5   9      774.23      899.99    226.96 o 
  11   5   9       81.31       82.00     93.22 o 
  12   5   9       35.28      120.90     91.41 o 
  13   5   9      179.45      162.61    106.43 o 
 -16   6   9      513.73      456.43    191.12 o 
 -15   6   9      193.40      151.15     86.81 o 
 -14   6   9       54.03       77.40     58.22 o 
 -13   6   9      143.24      167.57     93.32 o 
 -12   6   9        5.66      259.42     99.44 o 
 -11   6   9      686.33      677.82    248.44 o 
 -10   6   9     1971.49     1795.98    188.03 o 
  -9   6   9      122.70      150.09     66.37 o 
  -8   6   9     1281.65     1362.29    120.31 o 
  -7   6   9      664.43      812.40    107.15 o 
  -6   6   9     5218.12     4784.58    220.47 o 
  -5   6   9      242.59      501.92    147.24 o 
  -4   6   9      122.60      188.43     64.24 o 
  -3   6   9      102.02      245.11     84.29 o 
  -2   6   9      363.80      453.46    127.88 o 
  -1   6   9      708.46      770.97     69.12 o 
   0   6   9       44.00      859.49    114.96 o 
   1   6   9     3909.24     4110.26    152.29 o 
   2   6   9      901.92     1107.60     74.49 o 
   3   6   9     1156.91     1130.55    168.40 o 
   4   6   9       16.15      102.30     60.99 o 
   5   6   9     1233.61     1186.40    123.79 o 
   6   6   9       40.00       55.71     48.53 o 
   7   6   9       16.85       72.94     45.20 o 
   8   6   9      303.26      232.86    153.80 o 
   9   6   9     1370.15     1229.87    175.81 o 
  10   6   9      132.32      115.07     66.81 o 
  11   6   9      382.88      439.23    211.48 o 
  12   6   9      370.24      244.83    247.12 o 
 -14   7   9     1092.16     1037.29    389.42 o 
 -13   7   9      347.23      430.58    225.80 o 
 -12   7   9      205.45      290.09    132.98 o 
 -11   7   9      118.51      134.35     84.84 o 
 -10   7   9     1204.63     1268.14    162.41 o 
  -9   7   9      602.24      649.13    119.48 o 
  -8   7   9     1757.19     1984.50    176.66 o 
  -7   7   9       41.29      190.19     79.64 o 
  -6   7   9     1819.21     2073.99    130.30 o 
  -5   7   9      844.37      875.58    116.10 o 
  -4   7   9       99.88      202.36     68.96 o 
  -3   7   9      277.20      527.81    153.99 o 
  -2   7   9      102.80      203.40     65.32 o 
  -1   7   9      463.18      794.05    146.04 o 
   0   7   9     1420.45     1073.46     78.49 o 
   1   7   9     4116.41     3810.97    217.88 o 
   2   7   9      683.55      735.97    143.68 o 
   3   7   9      370.16      399.14    124.90 o 
   4   7   9      147.03      344.19    113.06 o 
   5   7   9     1005.73      995.66    147.99 o 
   6   7   9      164.85      217.84    116.80 o 
   7   7   9       44.79      111.68     61.63 o 
   8   7   9       10.50       40.03     51.06 o 
   9   7   9     1196.24      929.24    294.84 o 
  10   7   9      198.11      199.56    134.32 o 
  11   7   9     2669.86     2396.29    366.07 o 
 -13   8   9       82.31      246.54    121.54 o 
 -12   8   9      925.70      979.34    360.50 o 
 -11   8   9      801.88      843.85    143.09 o 
 -10   8   9       17.51      330.65    144.82 o 
  -9   8   9      556.56      523.08    196.05 o 
  -8   8   9      789.10      996.08    138.26 o 
  -7   8   9     1311.26     1420.42    183.85 o 
  -6   8   9       83.91      429.35    157.49 o 
  -5   8   9     2843.52     2833.23    199.25 o 
  -4   8   9      768.96      659.08    124.81 o 
  -3   8   9      313.98      269.63    104.32 o 
  -2   8   9       76.36      186.04     79.05 o 
  -1   8   9        2.48       90.90     57.52 o 
   0   8   9     1858.24     2059.86    136.50 o 
   1   8   9     6326.44     5613.71    340.11 o 
   2   8   9     1252.15     1370.84    200.91 o 
   3   8   9     1922.62     1976.43    198.76 o 
   4   8   9      646.22      655.91    209.36 o 
   5   8   9      978.08     1001.08    176.60 o 
   6   8   9      537.24      527.12    234.41 o 
   7   8   9      829.86      966.10    336.04 o 
   8   8   9     1039.38     1030.23    202.81 o 
   9   8   9      168.84      273.95    148.00 o 
 -11   9   9       20.95       80.63     77.85 o 
 -10   9   9      506.36      600.20    273.37 o 
  -9   9   9     1123.33      918.01    342.97 o 
  -8   9   9      405.11      609.03    124.62 o 
  -7   9   9      330.26      311.45    156.56 o 
  -6   9   9      332.74      351.57    152.07 o 
  -5   9   9      168.35      162.13     83.33 o 
  -4   9   9       24.97       57.99     52.76 o 
  -3   9   9      346.72      533.82    188.99 o 
  -2   9   9     1660.41     1652.19    209.48 o 
  -1   9   9      234.08      439.19    222.89 o 
   0   9   9      138.85       83.85    191.10 o 
   1   9   9     1031.15     1149.58    650.90 o 
   2   9   9       63.62      183.46    107.60 o 
   3   9   9      606.56      482.09    300.15 o 
   4   9   9       18.12       83.92     75.30 o 
   5   9   9     1794.74     2258.00    309.38 o 
   6   9   9     2723.25     2613.62    350.50 o 
   7   9   9      989.36      791.84    581.43 o 
  -7  10   9      970.25      832.72    287.88 o 
  -6  10   9      341.74      355.00    129.88 o 
  -5  10   9      395.77      397.37    155.38 o 
  -4  10   9     1051.63      965.02    444.12 o 
  -3  10   9       17.17      206.96    112.28 o 
  -2  10   9     1817.49     1859.48    250.61 o 
  -1  10   9       73.79      227.87    139.79 o 
   0  10   9      695.08      914.20    205.50 o 
   1  10   9      698.73      560.26    166.62 o 
   2  10   9      832.18      973.67    213.85 o 
   3  10   9      502.52      428.07    316.28 o 
   4  10   9        5.20      124.49    141.74 o 
 -19   0  10     5410.38     5655.11    840.47 o 
 -18   0  10     2353.78     2560.07    375.19 o 
 -17   0  10     9013.19     7924.18    759.19 o 
 -16   0  10     2636.26     2962.68    330.23 o 
 -15   0  10    14732.98    14161.97    558.48 o 
 -14   0  10     9037.02     8402.58    875.72 o 
 -13   0  10     2307.02     2353.58    309.34 o 
 -12   0  10    13364.92    14050.19    538.94 o 
 -11   0  10     1598.71     1590.61    164.30 o 
 -10   0  10    50325.98    55220.21   3168.80 o 
  -9   0  10     1077.83     1313.23    166.23 o 
  -8   0  10    15282.71    17191.46    716.19 o 
  -7   0  10    27401.24    26790.32   1666.65 o 
  -6   0  10     6043.81     5841.59    585.71 o 
  -5   0  10    25844.79    26484.60   1021.72 o 
  -4   0  10    84931.60    89761.15   5080.75 o 
  -3   0  10    73778.66    76144.31   1704.03 o 
  -2   0  10    48820.13    48511.23   1562.72 o 
  -1   0  10       35.61      701.57     69.57 o 
   0   0  10    36048.77    38301.11    763.48 o 
   1   0  10     1248.02     1143.44     69.99 o 
   2   0  10    23328.59    21457.98    519.33 o 
   3   0  10    28758.56    27325.14    890.86 o 
   4   0  10    11736.45    11617.00    481.02 o 
   5   0  10    14814.91    13656.39    574.37 o 
   6   0  10     1732.86     1675.16    203.83 o 
   7   0  10    10098.04     9967.48    947.33 o 
   8   0  10     5437.17     4992.52    253.36 o 
   9   0  10     1075.07     1175.88     78.37 o 
  10   0  10    14864.07    14731.31    633.30 o 
  11   0  10     6377.28     6212.92    475.93 o 
  12   0  10     8792.22     8989.47    573.01 o 
  13   0  10     5480.25     5331.13    479.00 o 
  14   0  10     8045.54     7867.09    646.02 o 
 -19   1  10     2933.15     2693.09    320.05 o 
 -18   1  10     9786.05     8922.99    907.29 o 
 -17   1  10     5469.48     5543.41    521.01 o 
 -16   1  10       52.90      440.72    216.70 o 
 -15   1  10     9986.46     8135.24    890.75 o 
 -14   1  10     2320.30     2018.25    127.88 o 
 -13   1  10     2696.78     2614.41    234.18 o 
 -12   1  10    23029.42    22382.39    644.88 o 
 -11   1  10      694.00      765.64    121.76 o 
 -10   1  10    36409.77    37401.42    748.23 o 
  -9   1  10    10375.03    10034.63    266.87 o 
  -8   1  10    37716.61    37523.68    873.32 o 
  -7   1  10    19144.77    20047.92    486.68 o 
  -6   1  10      521.25      880.56     61.50 o 
  -5   1  10    42601.03    40879.70    677.34 o 
  -4   1  10      160.88      609.94     59.06 o 
  -3   1  10      252.30      446.76     41.22 o 
  -2   1  10    38956.10    38820.49    852.79 o 
  -1   1  10    13699.92    14367.01    188.10 o 
   0   1  10    51373.91    51813.92    712.91 o 
   1   1  10      718.37      976.15     56.76 o 
   2   1  10    43335.22    45355.80    618.11 o 
   3   1  10      967.66      875.82     38.62 o 
   4   1  10     2063.78     2006.16    110.39 o 
   5   1  10    30514.66    30872.10    908.75 o 
   6   1  10     2537.75     3095.26     94.28 o 
   7   1  10    14217.08    13360.41    334.74 o 
   8   1  10    11389.65    11026.56    563.78 o 
   9   1  10     4456.66     4416.41    191.20 o 
  10   1  10     7295.45     7120.73    318.99 o 
  11   1  10      326.38      336.56    163.31 o 
  12   1  10    25298.79    27108.74    779.15 o 
  13   1  10     1518.38     1380.92    136.44 o 
  14   1  10     2530.11     2639.21    185.91 o 
 -18   2  10      788.35     1105.27    270.42 o 
 -17   2  10     9289.65     9527.07    695.97 o 
 -16   2  10      982.24     1532.20    783.83 o 
 -15   2  10    12405.80    12192.71    736.20 o 
 -14   2  10     2715.69     2543.78    130.22 o 
 -13   2  10    16458.07    15547.49   1117.39 o 
 -12   2  10     9978.46     9424.28    446.46 o 
 -11   2  10      491.01      666.73     74.86 o 
 -10   2  10    29330.48    30626.27   1287.46 o 
  -9   2  10      936.11      814.28     82.71 o 
  -8   2  10     2497.81     2595.98    120.31 o 
  -7   2  10    13841.88    13001.13    382.45 o 
  -6   2  10     2475.55     3636.45    187.03 o 
  -5   2  10    30617.12    29378.12    524.38 o 
  -4   2  10     1714.17     1985.44     94.40 o 
  -3   2  10    79660.79    78981.04   1188.75 o 
  -2   2  10    12487.27    13631.39    245.02 o 
  -1   2  10     3659.28     4309.17    120.97 o 
   0   2  10    89824.45    90619.55   1235.46 o 
   1   2  10        5.59      208.23     32.26 o 
   2   2  10    24023.83    24099.34    492.06 o 
   3   2  10    30105.93    27395.57    703.85 o 
   4   2  10    12887.14    12635.84    196.35 o 
   5   2  10     5100.44     5037.40    155.13 o 
   6   2  10      346.24      485.93    108.83 o 
   7   2  10    25770.25    25184.79    444.42 o 
   8   2  10     1546.05     1479.69     65.92 o 
   9   2  10     7910.78     8381.35    314.45 o 
  10   2  10    18226.45    17848.63    461.25 o 
  11   2  10      620.54      818.87    190.06 o 
  12   2  10    11705.79    12072.03    451.02 o 
  13   2  10     6223.86     6097.43    398.06 o 
  14   2  10     1582.99     1611.14    306.47 o 
 -18   3  10     4599.72     4678.68    620.07 o 
 -17   3  10     6978.07     6997.22    554.81 o 
 -16   3  10       34.31      430.92    231.01 o 
 -15   3  10    19820.91    20641.25   1381.46 o 
 -14   3  10     2081.25     2244.71    169.40 o 
 -13   3  10    12099.02    11322.47    523.03 o 
 -12   3  10    25823.49    24746.99   1268.98 o 
 -11   3  10     3436.06     3473.21    286.56 o 
 -10   3  10     2548.86     2670.47    162.70 o 
  -9   3  10     1252.82     1046.41     91.79 o 
  -8   3  10    12483.70    12213.79    242.21 o 
  -7   3  10    14415.84    13752.03    376.33 o 
  -6   3  10     8135.56     8878.25    191.14 o 
  -5   3  10    26528.58    26669.13    560.58 o 
  -4   3  10      508.28     1152.48     82.04 o 
  -3   3  10    15649.28    16650.16    230.38 o 
  -2   3  10    17816.25    16791.98    246.50 o 
  -1   3  10    19790.09    20543.71    294.47 o 
   0   3  10    45466.00    46066.28    880.79 o 
   1   3  10     7591.25     6940.16    166.70 o 
   2   3  10    27714.66    26104.59    629.67 o 
   3   3  10     3334.02     3358.44    117.31 o 
   4   3  10     6431.37     6825.57    169.91 o 
   5   3  10    40173.38    38398.48    817.84 o 
   6   3  10      402.14      518.38     48.44 o 
   7   3  10    21157.31    20016.45    667.45 o 
   8   3  10     5784.08     5415.16    206.65 o 
   9   3  10    15630.66    15064.98    474.87 o 
  10   3  10    12715.96    12528.42    276.34 o 
  11   3  10       30.78       85.04     41.31 o 
  12   3  10    13896.05    15487.74   1371.18 o 
  13   3  10      997.44     1151.24    657.73 o 
  14   3  10     2738.87     2589.76    471.54 o 
 -17   4  10     9604.26     9368.21    544.37 o 
 -16   4  10      238.63      292.50    140.61 o 
 -15   4  10    12428.79    12288.08    499.66 o 
 -14   4  10     2944.45     3084.49    277.02 o 
 -13   4  10    13814.25    14007.73    641.56 o 
 -12   4  10    13945.74    13322.89    397.18 o 
 -11   4  10      134.85      290.87    124.35 o 
 -10   4  10    13890.15    13864.93    590.90 o 
  -9   4  10      982.85     1224.99     70.37 o 
  -8   4  10    10086.50    10827.63    365.43 o 
  -7   4  10    25073.47    24416.53    411.86 o 
  -6   4  10    17418.64    17207.08    618.67 o 
  -5   4  10     9734.44     9645.96    220.34 o 
  -4   4  10     2344.69     2182.10    166.52 o 
  -3   4  10    22812.12    23502.48    469.94 o 
  -2   4  10     6227.18     6158.47    225.97 o 
  -1   4  10    10693.82    10520.15    190.68 o 
   0   4  10    59667.35    60224.00   1387.95 o 
   1   4  10     1539.21     1508.75     96.53 o 
   2   4  10     8598.21     8873.97    232.48 o 
   3   4  10    10756.21     9981.63    254.08 o 
   4   4  10    21225.50    21716.29    493.72 o 
   5   4  10    11463.69    11120.39    256.99 o 
   6   4  10        6.44       53.18     29.96 o 
   7   4  10    32089.80    32281.55    887.13 o 
   8   4  10     6702.15     6344.08    256.14 o 
   9   4  10     6272.69     5792.46    293.83 o 
  10   4  10    14100.61    14561.18    879.06 o 
  11   4  10     1948.29     1962.58    173.78 o 
  12   4  10     7238.60     7161.09    666.94 o 
  13   4  10     2996.35     2838.91    400.14 o 
 -17   5  10     6069.22     5936.15    429.78 o 
 -16   5  10       25.05      128.74     75.08 o 
 -15   5  10    10451.17    11115.30    568.54 o 
 -14   5  10      261.08      827.81    272.78 o 
 -13   5  10     6592.49     7071.29    426.72 o 
 -12   5  10    13585.64    13930.52    481.30 o 
 -11   5  10        9.49      150.64     50.79 o 
 -10   5  10     9874.97     9611.17    530.29 o 
  -9   5  10    11925.78    10846.28    286.21 o 
  -8   5  10    15745.00    16534.44    561.14 o 
  -7   5  10    14615.02    14195.47    337.72 o 
  -6   5  10      542.22      793.63    135.68 o 
  -5   5  10    42993.93    43422.16    770.96 o 
  -4   5  10     3956.19     3658.85    209.58 o 
  -3   5  10    30215.19    30132.47    680.12 o 
  -2   5  10    37477.84    37552.55    592.05 o 
  -1   5  10     2494.80     2422.83    110.24 o 
   0   5  10    21656.69    22361.40    450.67 o 
   1   5  10      502.14      591.89     44.94 o 
   2   5  10    27102.94    26877.68    699.39 o 
   3   5  10     7959.54     7993.43    183.04 o 
   4   5  10     3279.33     3397.83    161.46 o 
   5   5  10     6857.65     6370.65    274.07 o 
   6   5  10      217.33      310.74    102.75 o 
   7   5  10    13100.73    13567.90    302.34 o 
   8   5  10     7182.26     7128.48    326.65 o 
   9   5  10    10893.09    10461.55    302.37 o 
  10   5  10     2643.50     2251.19    221.24 o 
  11   5  10      335.40      348.50    140.36 o 
  12   5  10    11320.68    10161.30    772.94 o 
 -16   6  10       58.52      257.89    150.68 o 
 -15   6  10     6872.64     7274.01    494.10 o 
 -14   6  10      820.41     1182.45    180.98 o 
 -13   6  10     9312.53     9188.21    608.65 o 
 -12   6  10     8970.46     9826.33    382.10 o 
 -11   6  10      362.88      588.58    254.56 o 
 -10   6  10    18697.16    18253.79    884.50 o 
  -9   6  10     5230.89     5101.34    266.42 o 
  -8   6  10    23372.71    22939.33    777.13 o 
  -7   6  10    23514.80    23051.66   1132.81 o 
  -6   6  10     4281.86     4930.33    229.80 o 
  -5   6  10    15153.45    15572.53    442.54 o 
  -4   6  10     7041.69     7153.58    272.72 o 
  -3   6  10     6642.45     7033.71    400.80 o 
  -2   6  10     2419.03     2495.68    125.39 o 
  -1   6  10     3120.13     3332.42    143.91 o 
   0   6  10    34629.20    34964.67    627.53 o 
   1   6  10       16.83      132.27     42.07 o 
   2   6  10    11113.83    11311.40    342.06 o 
   3   6  10     2806.11     2710.64    190.06 o 
   4   6  10    15348.15    15014.62    370.51 o 
   5   6  10    10714.96    11204.89    320.37 o 
   6   6  10     1803.18     1728.32    127.39 o 
   7   6  10    20700.50    20222.73    665.89 o 
   8   6  10     2758.42     2838.32    177.90 o 
   9   6  10     2685.81     2467.62    168.34 o 
  10   6  10     6928.42     7078.73    586.02 o 
  11   6  10      751.97      900.40    332.94 o 
 -14   7  10      486.16      847.40    296.23 o 
 -13   7  10     7692.75     8014.82    350.56 o 
 -12   7  10    13563.68    13557.32    616.65 o 
 -11   7  10      311.20      412.50    149.06 o 
 -10   7  10     3572.30     3375.49    299.14 o 
  -9   7  10     1564.59     1687.16    162.71 o 
  -8   7  10    13498.63    14266.55    376.77 o 
  -7   7  10    14031.44    14101.16    554.07 o 
  -6   7  10     1717.34     1515.18    143.70 o 
  -5   7  10    17028.91    17159.32    450.77 o 
  -4   7  10     2193.27     1999.71    201.59 o 
  -3   7  10     9939.91    10091.34    319.19 o 
  -2   7  10     9326.70     8597.91    326.54 o 
  -1   7  10     7047.68     6993.16    374.39 o 
   0   7  10    22659.38    22825.64    459.73 o 
   1   7  10     3932.15     3613.89    128.01 o 
   2   7  10    10647.96    11342.54    333.72 o 
   3   7  10     3648.12     3652.43    198.78 o 
   4   7  10     3180.40     3356.73    228.95 o 
   5   7  10    17152.04    17316.67    601.90 o 
   6   7  10       12.20       75.77     45.76 o 
   7   7  10    10469.63    10515.41    483.58 o 
   8   7  10     2003.10     1683.90    210.02 o 
   9   7  10     9234.92     8846.34    533.88 o 
  10   7  10     3859.78     3871.70    471.57 o 
 -13   8  10     6687.80     6310.54    525.02 o 
 -12   8  10     5221.19     4897.44    366.65 o 
 -11   8  10      106.72      231.72    113.46 o 
 -10   8  10     7433.75     7794.39    367.46 o 
  -9   8  10     1073.14     1182.17    274.77 o 
  -8   8  10     4875.21     5184.29    310.86 o 
  -7   8  10    11507.61    11930.60    695.83 o 
  -6   8  10     1201.09     1481.78    291.97 o 
  -5   8  10    11087.91    11021.79    317.06 o 
  -4   8  10      380.60      448.99    137.83 o 
  -3   8  10    10930.31    10674.06    532.42 o 
  -2   8  10     2737.00     2617.59    150.32 o 
  -1   8  10     3332.96     2996.93    220.76 o 
   0   8  10    21231.41    20786.05    644.95 o 
   1   8  10       87.40      154.72     73.20 o 
   2   8  10     9700.09    10003.42    387.56 o 
   3   8  10    10227.63    10004.27    364.17 o 
   4   8  10     2922.51     3277.81    337.20 o 
   5   8  10     6467.06     6729.57    389.33 o 
   6   8  10       71.80       91.39     65.96 o 
   7   8  10    16210.79    15119.40   1378.04 o 
   8   8  10      983.90      858.65    283.65 o 
 -10   9  10     4068.50     4042.94    681.14 o 
  -9   9  10     2618.81     2568.49    192.82 o 
  -8   9  10     4170.37     4522.72    364.21 o 
  -7   9  10     3615.50     4000.73    365.79 o 
  -6   9  10      726.52      857.29    150.23 o 
  -5   9  10    17955.93    17191.35    726.66 o 
  -4   9  10       23.47      105.49     67.38 o 
  -3   9  10    10407.48     9265.01    584.06 o 
  -2   9  10     5982.99     5735.27    501.92 o 
  -1   9  10     4368.21     4150.38    342.78 o 
   0   9  10    16246.36    15970.66    954.55 o 
   1   9  10      491.67      585.30    237.17 o 
   2   9  10     8592.00     9095.49    434.38 o 
   3   9  10     3815.62     3612.24    225.07 o 
   4   9  10      693.58      939.87    159.11 o 
   5   9  10     6934.90     6649.80   1269.18 o 
   6   9  10     1079.97      920.60    998.44 o 
  -7  10  10     5928.53     5502.91    543.66 o 
  -6  10  10     1499.76     1416.04    206.54 o 
  -5  10  10    10617.24     9933.17    554.19 o 
  -4  10  10     2916.89     2880.93    230.91 o 
  -3  10  10     9854.17     9135.92    652.50 o 
  -2  10  10     5197.67     4968.60    432.45 o 
  -1  10  10      428.92      362.49    280.20 o 
   0  10  10     6498.31     6249.39    629.70 o 
   1  10  10       86.77      202.85    156.85 o 
   2  10  10     6670.92     7112.79   1089.99 o 
   3  10  10     5373.94     5532.71    794.44 o 
 -18   1  11     2274.94     2087.58    439.79 o 
 -17   1  11      142.90       57.76    102.37 o 
 -16   1  11      202.31      283.31    170.82 o 
 -15   1  11        0.58        9.90     24.45 o 
 -14   1  11      588.42      519.47    202.90 o 
 -13   1  11       29.37       71.56     39.98 o 
 -12   1  11        7.02       66.84     45.14 o 
 -11   1  11      382.45      348.34    220.65 o 
 -10   1  11     1475.47     1347.30    106.99 o 
  -9   1  11        8.28       43.71     41.49 o 
  -8   1  11      660.52      578.79    110.43 o 
  -7   1  11      193.58      366.33    135.74 o 
  -6   1  11      243.36      334.93     57.01 o 
  -5   1  11      230.45      497.88     50.93 o 
  -4   1  11      715.82      920.03     73.66 o 
  -3   1  11     3130.79     3225.98    117.01 o 
  -2   1  11     2334.95     1881.32    121.24 o 
  -1   1  11      755.61      642.49     53.91 o 
   0   1  11      868.18      945.42     51.24 o 
   1   1  11     1582.29     1510.41     68.86 o 
   2   1  11      437.11      307.02     41.41 o 
   3   1  11      161.85      259.57     36.67 o 
   4   1  11     7103.97     8242.23    245.60 o 
   5   1  11        2.79       55.89     26.58 o 
   6   1  11      223.37      348.87     83.15 o 
   7   1  11      250.49      212.12     59.73 o 
   8   1  11      502.74      443.23     90.46 o 
   9   1  11      180.14      183.73     92.27 o 
  10   1  11     1232.43     1164.51    175.81 o 
  11   1  11      369.35      416.21    192.96 o 
  12   1  11      406.27      413.09    200.21 o 
  13   1  11       62.73       82.77     58.64 o 
  14   1  11       37.53       21.93     71.82 o 
 -18   2  11      531.56      560.12    438.84 o 
 -17   2  11       75.42       72.64    111.73 o 
 -16   2  11     3196.50     3335.40    448.62 o 
 -15   2  11     4558.96     3894.17    354.78 o 
 -14   2  11     1138.88     3026.18   1002.12 o 
 -13   2  11      148.11      143.14     83.77 o 
 -12   2  11      142.08      178.03     82.53 o 
 -11   2  11      283.71      385.12    175.19 o 
 -10   2  11       76.97       68.94     36.77 o 
  -9   2  11       48.23      320.13    141.50 o 
  -8   2  11     4078.53     3493.93    159.44 o 
  -7   2  11       76.93      168.44     53.66 o 
  -6   2  11     1319.60     1553.75     96.93 o 
  -5   2  11     1197.27      963.21     75.13 o 
  -4   2  11     1474.99     1242.39     76.47 o 
  -3   2  11       58.16       48.90     25.74 o 
  -2   2  11     3107.45     3857.63    168.40 o 
  -1   2  11     2690.26     2427.29     84.04 o 
   0   2  11     3665.33     2712.23    192.86 o 
   1   2  11      711.44      935.21     50.72 o 
   2   2  11      432.96      391.29     29.29 o 
   3   2  11        0.12       15.33     15.25 o 
   4   2  11     1934.37     1924.14     92.34 o 
   5   2  11      130.54      238.48     52.82 o 
   6   2  11     1890.72     2011.21     85.29 o 
   7   2  11      565.57      456.28     71.93 o 
   8   2  11      219.62      256.50     85.60 o 
   9   2  11      103.73      169.25     67.66 o 
  10   2  11     4441.91     3979.18    202.04 o 
  11   2  11      169.53      112.52     88.51 o 
  12   2  11      856.33      771.94    144.74 o 
  13   2  11        4.35       14.57     62.98 o 
  14   2  11      377.80      418.43    244.32 o 
 -18   3  11        3.27       58.75    165.16 o 
 -17   3  11      201.88      407.54    297.84 o 
 -16   3  11        1.60       40.50    109.84 o 
 -15   3  11        2.16       74.74    121.42 o 
 -14   3  11        6.92     1011.79    527.09 o 
 -13   3  11       20.94       34.07     31.56 o 
 -12   3  11       28.25      300.61    112.09 o 
 -11   3  11     1040.42      806.92    118.09 o 
 -10   3  11     1507.61     1690.41    113.15 o 
  -9   3  11     2012.10     1934.34    112.79 o 
  -8   3  11       85.56       93.75     65.00 o 
  -7   3  11     3387.38     3606.54    162.46 o 
  -6   3  11      282.63      372.89    127.91 o 
  -5   3  11     4273.41     4492.93    191.22 o 
  -4   3  11       21.46      198.78     58.76 o 
  -3   3  11     1096.14     1295.65     66.17 o 
  -2   3  11     4997.79     4385.15    145.38 o 
  -1   3  11        4.05      230.45     54.92 o 
   0   3  11     8252.90     8425.73    219.34 o 
   1   3  11     2274.83     2456.64    103.54 o 
   2   3  11      247.00      414.85     39.98 o 
   3   3  11      672.18      696.91     35.62 o 
   4   3  11      724.72      672.48     45.86 o 
   5   3  11       11.68       32.55     19.41 o 
   6   3  11       13.45       24.13     16.92 o 
   7   3  11        6.86       22.37     15.32 o 
   8   3  11       66.59      155.26     59.58 o 
   9   3  11       53.04      102.06     54.42 o 
  10   3  11      208.96      163.75     71.91 o 
  11   3  11     1416.17     1240.19    201.44 o 
  12   3  11      827.64      909.28    335.94 o 
  13   3  11       24.02       65.95    102.22 o 
 -17   4  11       26.99       30.48     78.99 o 
 -16   4  11       29.16       93.84     63.70 o 
 -15   4  11       12.85      121.61     74.32 o 
 -14   4  11     1476.33     1638.00    207.71 o 
 -13   4  11      579.75      543.53    233.00 o 
 -12   4  11     1866.02     1559.50    107.94 o 
 -11   4  11      966.26      933.40    123.42 o 
 -10   4  11       83.82      108.71     46.06 o 
  -9   4  11        2.34      299.98     54.71 o 
  -8   4  11      239.87      326.35     59.71 o 
  -7   4  11       61.88      193.49     88.31 o 
  -6   4  11     2533.98     2487.91    157.34 o 
  -5   4  11      434.98      587.42     78.18 o 
  -4   4  11     2039.31     2160.18    160.87 o 
  -3   4  11     2324.74     1896.60    134.18 o 
  -2   4  11       25.12      457.57     93.91 o 
  -1   4  11    12430.03    12219.67    210.80 o 
   0   4  11       36.45      236.28     62.67 o 
   1   4  11     1035.46     1153.44     62.93 o 
   2   4  11     3147.26     3026.15    106.84 o 
   3   4  11     1223.86     1207.68     77.34 o 
   4   4  11     1690.43     1385.67     49.74 o 
   5   4  11       42.07      167.89     32.13 o 
   6   4  11     1045.37     1003.74     50.85 o 
   7   4  11     1369.73     1082.49    120.39 o 
   8   4  11     3739.41     3214.71    186.13 o 
   9   4  11      405.19      475.60    109.31 o 
  10   4  11        2.57      151.84     73.64 o 
  11   4  11      159.80      229.30    121.65 o 
  12   4  11      455.43      402.31    220.48 o 
  13   4  11        9.45       45.00     90.02 o 
 -16   5  11      142.27      132.52     70.08 o 
 -15   5  11      269.16      160.74     87.06 o 
 -14   5  11        2.37       45.01     69.78 o 
 -13   5  11      320.01      269.45    120.19 o 
 -12   5  11      235.98      430.66    178.11 o 
 -11   5  11     1322.12     1301.92     86.38 o 
 -10   5  11     1077.75      964.68    110.23 o 
  -9   5  11      490.09      380.65     52.71 o 
  -8   5  11      859.34      804.60    124.58 o 
  -7   5  11      198.07      351.63    110.81 o 
  -6   5  11       54.70      215.09     84.07 o 
  -5   5  11      257.76      341.42    105.21 o 
  -4   5  11       16.31      321.48    105.53 o 
  -3   5  11      854.63      952.62    104.60 o 
  -2   5  11      124.59      402.15    101.83 o 
  -1   5  11     1650.82     1739.50     99.84 o 
   0   5  11      265.48      352.20     90.31 o 
   1   5  11        4.75       49.37     26.53 o 
   2   5  11      278.59      358.89     52.47 o 
   3   5  11      136.42      167.32     41.37 o 
   4   5  11       22.91       52.01     27.60 o 
   5   5  11      118.19      131.84     56.61 o 
   6   5  11       15.31      297.53    121.20 o 
   7   5  11      472.47      608.19     98.70 o 
   8   5  11     1099.73     1262.10    109.43 o 
   9   5  11        4.82       43.29     49.40 o 
  10   5  11      650.19      650.27    273.81 o 
  11   5  11      370.01      368.23    151.36 o 
  12   5  11       24.08       93.76     83.72 o 
 -15   6  11      383.62      516.12    219.29 o 
 -14   6  11       20.19      102.38     87.57 o 
 -13   6  11       89.83      105.22     83.03 o 
 -12   6  11     2943.86     2840.16    253.49 o 
 -11   6  11       21.43       52.40     52.30 o 
 -10   6  11        7.98       45.01     35.61 o 
  -9   6  11      288.93      778.55    131.38 o 
  -8   6  11     3105.61     3078.68    292.28 o 
  -7   6  11     1042.38     1265.64    185.12 o 
  -6   6  11     2578.73     2422.98    155.12 o 
  -5   6  11     2063.11     1889.12    161.07 o 
  -4   6  11        6.14      283.34     82.17 o 
  -3   6  11      644.02      602.87    174.29 o 
  -2   6  11        0.30       66.22     40.04 o 
  -1   6  11      226.19      263.86     70.97 o 
   0   6  11     1303.08     1730.08    102.14 o 
   1   6  11     2680.12     2343.68    102.92 o 
   2   6  11      818.64      834.98     49.53 o 
   3   6  11        0.76      138.05     63.24 o 
   4   6  11       13.80       78.91     39.89 o 
   5   6  11      482.37      682.87    159.72 o 
   6   6  11      684.13      764.22    203.73 o 
   7   6  11     1409.58     1261.97    124.65 o 
   8   6  11      489.52      492.13     81.31 o 
   9   6  11      289.86      275.35    135.43 o 
  10   6  11       39.52       57.15     56.30 o 
  11   6  11      455.61      470.44    222.91 o 
 -14   7  11       22.69      116.80     88.54 o 
 -13   7  11     1031.79      840.21    320.68 o 
 -12   7  11      529.82      638.08    246.19 o 
 -11   7  11       46.20       32.77     57.32 o 
 -10   7  11       11.24       59.06     61.42 o 
  -9   7  11      233.62      367.10    141.35 o 
  -8   7  11     2112.27     1973.26    144.70 o 
  -7   7  11        6.52      220.81     83.57 o 
  -6   7  11     1598.30     1755.82    167.20 o 
  -5   7  11        4.30       31.54     33.39 o 
  -4   7  11      868.66      942.85    151.09 o 
  -3   7  11      960.48     1005.00    128.22 o 
  -2   7  11        5.14      189.71     79.29 o 
  -1   7  11      713.69      801.54     85.88 o 
   0   7  11      224.21      968.17    115.96 o 
   1   7  11     1412.59     1350.73     96.38 o 
   2   7  11      397.52      555.50    155.71 o 
   3   7  11       55.61      127.71     58.80 o 
   4   7  11     1023.10      990.41    243.07 o 
   5   7  11      752.02      779.20    217.24 o 
   6   7  11      995.98      978.23    159.45 o 
   7   7  11      400.72      422.23    175.52 o 
   8   7  11      284.63      348.33    187.15 o 
   9   7  11     1207.42     1065.66    439.32 o 
  10   7  11     1801.57     1545.03    519.39 o 
 -12   8  11      223.92      301.86    160.13 o 
 -11   8  11       12.40      124.90     92.32 o 
 -10   8  11       10.75       66.52     51.49 o 
  -9   8  11      323.62      417.10    153.05 o 
  -8   8  11       75.61      104.85     57.95 o 
  -7   8  11      893.88     1063.66    161.21 o 
  -6   8  11     1041.59     1002.94    160.46 o 
  -5   8  11       16.16      211.12     74.32 o 
  -4   8  11      696.18      747.05    169.62 o 
  -3   8  11      729.07      831.65    138.12 o 
  -2   8  11     1414.16     1199.87    148.87 o 
  -1   8  11      338.78      261.81     93.55 o 
   0   8  11      339.84      562.51    187.32 o 
   1   8  11        7.89      146.20     73.50 o 
   2   8  11      470.11      436.28    161.04 o 
   3   8  11       69.52      274.05    125.41 o 
   4   8  11     1085.84     1133.45    195.48 o 
   5   8  11      179.14      245.32    112.59 o 
   6   8  11      598.31      694.39    125.70 o 
   7   8  11      475.31      385.81    249.57 o 
   8   8  11       59.83      169.66     96.12 o 
 -10   9  11       28.77       78.41     76.94 o 
  -9   9  11      402.18      369.48    139.08 o 
  -8   9  11      651.73      710.64    268.11 o 
  -7   9  11        2.38       26.23     59.77 o 
  -6   9  11     1541.41     1396.78    193.02 o 
  -5   9  11       91.55      199.32     84.94 o 
  -4   9  11      499.63      434.29    172.18 o 
  -3   9  11     1088.53     1292.70    144.40 o 
  -2   9  11      242.91      214.90     83.64 o 
  -1   9  11     2121.49     2032.82    224.17 o 
   0   9  11      133.53      244.36     94.67 o 
   1   9  11     2109.49     1973.34    288.83 o 
   2   9  11       58.85      168.77     83.93 o 
   3   9  11        1.49       70.97     92.21 o 
   4   9  11       86.52      174.65    161.33 o 
   5   9  11        3.07       17.78    131.43 o 
   6   9  11     1877.38     1555.60    636.09 o 
  -6  10  11     1091.84      980.89    177.51 o 
  -5  10  11      257.02      361.24    151.78 o 
  -4  10  11      637.74      838.61    398.61 o 
  -3  10  11     1282.67      924.15    397.81 o 
  -2  10  11      185.88      259.16    155.80 o 
  -1  10  11      840.89      820.33    670.03 o 
   0  10  11      121.55      308.02    178.85 o 
   1  10  11      999.84      887.63    952.09 o 
   2  10  11      565.32      427.09    288.21 o 
 -18   0  12    10517.87     9277.11    927.78 o 
 -17   0  12     3611.35     3113.71    484.29 o 
 -16   0  12     1209.29     1288.99    145.44 o 
 -15   0  12    13814.59    12977.50    514.40 o 
 -14   0  12     7103.69     7375.32    553.91 o 
 -13   0  12     1087.31      915.76    280.04 o 
 -12   0  12     1727.27     1936.15    186.57 o 
 -11   0  12     7808.88     8825.58    403.76 o 
 -10   0  12    23776.36    26075.75    857.76 o 
  -9   0  12    49760.03    52301.60    775.62 o 
  -8   0  12    28030.31    29406.49    737.34 o 
  -7   0  12    26044.70    28766.09   1671.22 o 
  -6   0  12    12730.88    11991.90    437.94 o 
  -5   0  12     3223.07     2893.60    215.20 o 
  -4   0  12    41295.37    38222.68   1426.87 o 
  -3   0  12    19567.09    19918.53    424.16 o 
  -2   0  12     2093.34     2131.62    130.13 o 
  -1   0  12     8656.09     7943.44    334.72 o 
   0   0  12    47449.32    46632.55    947.15 o 
   1   0  12    35267.43    37003.30    642.33 o 
   2   0  12     6556.42     5745.35    401.09 o 
   3   0  12    20771.44    20562.27    954.54 o 
   4   0  12     6924.73     6923.88    414.07 o 
   5   0  12     7418.29     8051.93    452.41 o 
   6   0  12    32800.20    33024.70   1163.11 o 
   7   0  12      374.36      545.21    226.44 o 
   8   0  12     7495.41     7996.74    622.85 o 
   9   0  12     2986.33     2868.30    241.74 o 
  10   0  12    14534.32    15416.82    599.88 o 
  11   0  12     1396.34     1423.01    205.99 o 
  12   0  12      529.89      740.30    390.82 o 
  13   0  12    24443.17    23664.91   1061.84 o 
 -18   1  12     1656.39     1775.72    191.27 o 
 -17   1  12    10787.41    10587.47    856.34 o 
 -16   1  12    16500.71    15226.79    701.18 o 
 -15   1  12     1569.69     1235.30    119.62 o 
 -14   1  12     3838.16     3389.25    219.66 o 
 -13   1  12      372.48      563.34    200.47 o 
 -12   1  12    16846.41    15954.93    710.37 o 
 -11   1  12    28700.34    28452.01    927.85 o 
 -10   1  12     1537.38     1523.93    137.61 o 
  -9   1  12    26149.47    24464.59   1666.67 o 
  -8   1  12      586.51      986.11    249.29 o 
  -7   1  12    38102.34    42959.19   1547.80 o 
  -6   1  12    29917.33    30990.40    584.66 o 
  -5   1  12      327.83      778.52    178.20 o 
  -4   1  12      214.06      314.02     70.81 o 
  -3   1  12      286.97      854.98     76.68 o 
  -2   1  12    58676.86    61418.40    856.07 o 
  -1   1  12    40329.13    43201.64    830.12 o 
   0   1  12      280.56      598.77     44.23 o 
   1   1  12    37653.39    37400.35    615.00 o 
   2   1  12       34.62      352.56     59.97 o 
   3   1  12    32385.77    34430.62    629.96 o 
   4   1  12    27717.22    26842.46    860.21 o 
   5   1  12    13369.52    14181.47    547.76 o 
   6   1  12    13225.92    13737.03    424.23 o 
   7   1  12        2.90       96.23     35.22 o 
   8   1  12    36050.19    35685.50   1212.97 o 
   9   1  12     5664.09     5661.88    303.71 o 
  10   1  12      195.89      247.58    116.40 o 
  11   1  12     3208.82     3339.31    229.15 o 
  12   1  12     3865.88     3677.46    213.27 o 
  13   1  12    18059.98    18086.22    915.88 o 
 -18   2  12     6197.33     5205.80    479.29 o 
 -17   2  12     3545.11     3631.30    349.54 o 
 -16   2  12     3313.41     3169.45    275.56 o 
 -15   2  12     1973.70     1865.00    141.60 o 
 -14   2  12    25850.66    22854.20   1328.98 o 
 -13   2  12     3191.28     2997.13    194.02 o 
 -12   2  12     3238.34     3124.42    250.56 o 
 -11   2  12     7218.68     6641.70    300.62 o 
 -10   2  12     3576.68     3752.25    372.16 o 
  -9   2  12    23834.89    25520.02    503.73 o 
  -8   2  12     6461.11     5811.26    236.68 o 
  -7   2  12     9099.09     9193.54    195.57 o 
  -6   2  12     4546.92     4066.64    207.83 o 
  -5   2  12    10476.81    10999.63    339.53 o 
  -4   2  12    47351.15    44830.41    906.39 o 
  -3   2  12     1425.96     1387.14     82.62 o 
  -2   2  12     6771.53     6552.41    176.33 o 
  -1   2  12    11588.41    11694.00    286.31 o 
   0   2  12    26356.35    26245.44    477.78 o 
   1   2  12    13331.31    13221.37    295.70 o 
   2   2  12     4423.85     4614.32    163.53 o 
   3   2  12    16301.34    16365.76    282.85 o 
   4   2  12      289.47      275.56     61.75 o 
   5   2  12    13293.87    12961.75    698.11 o 
   6   2  12    47659.01    48634.14   1132.42 o 
   7   2  12       98.61      129.20     40.88 o 
   8   2  12     5329.77     5023.95    238.74 o 
   9   2  12      548.85      807.40    123.84 o 
  10   2  12    16536.17    17189.58    529.88 o 
  11   2  12     9801.02     9903.11    464.36 o 
  12   2  12      386.19      293.38    152.43 o 
  13   2  12    10024.89    10168.25    713.54 o 
 -18   3  12     1369.92     1328.29    253.16 o 
 -17   3  12     7560.35     7539.74    853.77 o 
 -16   3  12    17421.82    17246.53   1104.18 o 
 -15   3  12     1098.25     1322.73    621.10 o 
 -14   3  12     9007.97     7848.37    600.52 o 
 -13   3  12     4275.26     3793.99    225.01 o 
 -12   3  12    13001.63    12278.51    671.48 o 
 -11   3  12     9041.53     8996.68    530.70 o 
 -10   3  12      334.59      339.18    123.46 o 
  -9   3  12     4922.71     4868.08    209.26 o 
  -8   3  12      378.67      442.93    116.52 o 
  -7   3  12    18688.89    20666.36    678.82 o 
  -6   3  12    35200.81    35211.38    683.37 o 
  -5   3  12      441.58      815.90    107.14 o 
  -4   3  12     7032.63     6658.77    265.07 o 
  -3   3  12       73.69      392.98     81.94 o 
  -2   3  12    47356.14    47699.07    961.68 o 
  -1   3  12    10551.76     9694.57    284.07 o 
   0   3  12     2345.94     2441.24     96.60 o 
   1   3  12    26088.42    25245.89    456.43 o 
   2   3  12     3119.58     3052.94    105.03 o 
   3   3  12    26606.49    26172.27    648.76 o 
   4   3  12    20805.36    19405.37    382.13 o 
   5   3  12     6177.16     5927.85    221.93 o 
   6   3  12     5366.61     4941.30    154.32 o 
   7   3  12     4302.23     4486.84    245.98 o 
   8   3  12    31694.28    31477.95   1147.81 o 
   9   3  12     5116.18     4442.56    380.56 o 
  10   3  12     1955.73     2095.62    149.22 o 
  11   3  12     5287.13     4887.15    609.68 o 
  12   3  12     1360.27     1683.23    680.25 o 
  13   3  12     8877.75     9256.68    718.84 o 
 -17   4  12     2212.19     2150.63    320.96 o 
 -16   4  12     6113.60     5700.44    411.78 o 
 -15   4  12      868.07      909.40    320.85 o 
 -14   4  12    22011.80    21261.34    727.66 o 
 -13   4  12     5072.92     5052.62    345.99 o 
 -12   4  12     2250.17     2228.36    129.97 o 
 -11   4  12     5196.14     5269.77    280.69 o 
 -10   4  12     2528.38     2787.85    237.48 o 
  -9   4  12    29953.21    29846.84    658.21 o 
  -8   4  12     8426.30     8031.89    338.70 o 
  -7   4  12    19463.35    19758.11    479.83 o 
  -6   4  12     5586.22     5448.39    284.37 o 
  -5   4  12      702.79     1098.38    100.59 o 
  -4   4  12    31053.43    30708.40    499.28 o 
  -3   4  12     6570.82     6600.53    275.68 o 
  -2   4  12     4446.75     4789.42    164.70 o 
  -1   4  12     7350.12     6986.08    219.66 o 
   0   4  12    35937.89    36011.31    820.17 o 
   1   4  12    49760.18    50561.06   1165.34 o 
   2   4  12     8667.11     8235.64    156.56 o 
   3   4  12     7905.08     7643.02    130.20 o 
   4   4  12     1960.00     2174.25     84.30 o 
   5   4  12    12548.55    12171.89    287.04 o 
   6   4  12    46154.61    44898.11    773.90 o 
   7   4  12      389.38      419.13     53.32 o 
   8   4  12     3148.15     3227.62    161.50 o 
   9   4  12     3025.94     2499.26    230.84 o 
  10   4  12    13363.67    12027.61    929.92 o 
  11   4  12    13834.68    13597.59   1315.21 o 
  12   4  12     1433.63     1507.27    284.12 o 
 -16   5  12    14551.91    14282.99    629.95 o 
 -15   5  12        4.67      175.03     94.97 o 
 -14   5  12     1764.54     1750.82    237.22 o 
 -13   5  12      286.67      539.90    232.03 o 
 -12   5  12    19589.46    19868.33    613.04 o 
 -11   5  12    25781.75    24398.64    909.76 o 
 -10   5  12      367.41      593.19    117.96 o 
  -9   5  12    39822.17    40370.85    819.67 o 
  -8   5  12     2069.18     1919.00    134.77 o 
  -7   5  12    12091.55    12987.69    352.27 o 
  -6   5  12    24822.24    26138.66    563.05 o 
  -5   5  12      466.48      843.78    206.06 o 
  -4   5  12    22210.18    21744.68    596.92 o 
  -3   5  12     1627.83     1580.39     90.40 o 
  -2   5  12    24288.72    25065.98    453.03 o 
  -1   5  12    10347.88     9494.42    209.96 o 
   0   5  12      752.07      649.86     55.34 o 
   1   5  12    11113.44    10640.34    210.55 o 
   2   5  12     2894.72     2797.56    117.77 o 
   3   5  12    18311.49    17582.96    553.87 o 
   4   5  12    12334.21    11639.57    414.57 o 
   5   5  12      240.38      462.95    119.22 o 
   6   5  12    19211.80    18667.25    428.20 o 
   7   5  12      259.07      178.52     82.82 o 
   8   5  12    25589.75    25351.02   1487.80 o 
   9   5  12     1653.64     1552.59    139.68 o 
  10   5  12     2836.77     2713.69    183.64 o 
  11   5  12     5495.90     5462.29    587.30 o 
 -15   6  12     1196.19     1196.24    446.48 o 
 -14   6  12    17219.86    17764.02    824.54 o 
 -13   6  12     1336.52     1886.38    192.01 o 
 -12   6  12     3038.98     3302.18    278.45 o 
 -11   6  12     8763.05     9472.46    455.06 o 
 -10   6  12     1865.91     2031.71    193.30 o 
  -9   6  12    37970.05    39159.59    672.04 o 
  -8   6  12     3248.70     3653.07    185.45 o 
  -7   6  12    11540.90    11392.54    317.62 o 
  -6   6  12     1980.35     1701.15    151.09 o 
  -5   6  12      338.50      672.48    146.16 o 
  -4   6  12    19987.87    19551.40    482.86 o 
  -3   6  12     6601.62     6213.33    276.84 o 
  -2   6  12     6793.91     6390.32    244.25 o 
  -1   6  12    10280.93     9735.62    314.55 o 
   0   6  12    18155.14    15962.78   1124.47 o 
   1   6  12    40513.52    39844.04   1171.08 o 
   2   6  12     7629.52     7423.73    341.53 o 
   3   6  12    10273.10    10763.52    462.11 o 
   4   6  12     2266.02     2242.78    130.42 o 
   5   6  12     3353.44     3163.30    166.37 o 
   6   6  12    41550.07    42018.27    672.80 o 
   7   6  12      311.84      288.98    145.85 o 
   8   6  12     3633.31     3410.30    177.02 o 
   9   6  12      541.42      507.95    253.03 o 
  10   6  12    10567.39     9113.76    676.09 o 
 -14   7  12     2281.26     2555.52    250.29 o 
 -13   7  12      274.10      558.18    228.85 o 
 -12   7  12    14362.06    14909.72    696.90 o 
 -11   7  12     7116.55     7544.37    399.27 o 
 -10   7  12        4.75       56.25     48.73 o 
  -9   7  12     4170.86     4303.48    314.63 o 
  -8   7  12      398.25      378.04    128.27 o 
  -7   7  12     9523.92     9450.20    427.94 o 
  -6   7  12    26253.64    26482.09    584.80 o 
  -5   7  12      478.88      704.92    209.13 o 
  -4   7  12     6007.47     5843.98    295.88 o 
  -3   7  12      568.27      626.38    158.38 o 
  -2   7  12    23707.23    22901.50    928.52 o 
  -1   7  12    10776.67    10693.53    247.95 o 
   0   7  12     2652.68     2483.23    124.18 o 
   1   7  12    12656.45    12871.57    378.44 o 
   2   7  12     2478.21     2787.27    161.44 o 
   3   7  12    14601.27    15159.03    724.45 o 
   4   7  12    12654.26    12720.88    484.68 o 
   5   7  12      531.74      619.31    197.77 o 
   6   7  12     3904.49     3285.28    194.30 o 
   7   7  12     1367.03     1290.72    459.00 o 
   8   7  12    14519.16    14420.65    940.78 o 
   9   7  12     2597.82     2363.11    290.90 o 
 -12   8  12     4017.69     3794.15    327.54 o 
 -11   8  12     4706.72     4690.58    313.98 o 
 -10   8  12     1425.75     1571.13    203.51 o 
  -9   8  12     2241.69     2793.12    289.08 o 
  -8   8  12     1690.87     1444.25    144.57 o 
  -7   8  12     2804.73     2843.91    212.36 o 
  -6   8  12     1774.10     1542.26    180.13 o 
  -5   8  12     6623.14     6445.77    351.24 o 
  -4   8  12    18402.96    18022.27    512.04 o 
  -3   8  12     1039.06     1225.52    125.14 o 
  -2   8  12     5303.53     5353.53    350.67 o 
  -1   8  12     6465.79     5650.30    296.05 o 
   0   8  12     7691.57     7375.25    418.91 o 
   1   8  12     9783.05    10381.24    356.90 o 
   2   8  12     1397.47     1303.28    127.28 o 
   3   8  12     6755.87     6689.86    425.23 o 
   4   8  12      255.48      269.61    115.24 o 
   5   8  12     9744.19     9934.51    575.92 o 
   6   8  12    17112.28    17224.73   1110.04 o 
   7   8  12       66.84       31.99    123.38 o 
 -10   9  12       61.26       76.14     48.45 o 
  -9   9  12     3472.25     3663.45    385.42 o 
  -8   9  12      482.87      433.69    194.45 o 
  -7   9  12     7726.34     7114.15    487.98 o 
  -6   9  12    15156.30    15207.50    722.43 o 
  -5   9  12      594.33      719.44    201.00 o 
  -4   9  12     3114.22     3269.96    185.02 o 
  -3   9  12       82.58      118.49     77.71 o 
  -2   9  12    15582.64    15184.28    716.18 o 
  -1   9  12     6279.02     5797.05    345.85 o 
   0   9  12       73.00      103.54     76.22 o 
   1   9  12     3218.10     3158.88    312.95 o 
   2   9  12      313.26      397.44    143.09 o 
   3   9  12    11664.48    12384.08    573.72 o 
   4   9  12     4928.33     4824.32    422.77 o 
   5   9  12     2846.04     2873.77    259.93 o 
  -5  10  12     1439.83     1399.48    239.59 o 
  -4  10  12    17058.05    16729.81    824.65 o 
  -3  10  12     1239.36     1332.09    483.27 o 
  -2  10  12     2251.65     2531.34    287.46 o 
  -1  10  12     1154.73     1037.71    469.51 o 
   0  10  12     5337.51     5534.82    454.01 o 
 -18   1  13        0.24       22.21     78.34 o 
 -17   1  13     1455.58     1311.67    194.33 o 
 -16   1  13       19.02      680.89    402.39 o 
 -15   1  13      241.75      186.02     88.13 o 
 -14   1  13     1195.11     1907.74    333.23 o 
 -13   1  13      390.63     1540.53    564.80 o 
 -12   1  13        5.13       45.52     46.01 o 
 -11   1  13      345.22     1025.95    390.41 o 
 -10   1  13        8.64       22.23     28.32 o 
  -9   1  13       80.25       56.27     47.95 o 
  -8   1  13       85.99      486.09    202.09 o 
  -7   1  13     3633.13     3955.76    234.75 o 
  -6   1  13      851.80      945.55    155.43 o 
  -5   1  13     7462.62     7990.21    359.57 o 
  -4   1  13       31.15       92.39     32.21 o 
  -3   1  13     2917.64     3527.36    177.84 o 
  -2   1  13       97.17      252.02     71.51 o 
  -1   1  13      559.11      515.35     95.60 o 
   0   1  13       13.68      114.66     39.24 o 
   1   1  13      107.78       67.48     35.82 o 
   2   1  13     1657.08     1946.44    135.25 o 
   3   1  13      281.36      243.75     78.58 o 
   4   1  13     5048.65     4591.77    177.67 o 
   5   1  13     2867.42     2831.16    157.80 o 
   6   1  13        3.12       40.50     83.91 o 
   7   1  13        9.33       47.56     64.01 o 
   8   1  13       72.08       22.84     43.90 o 
   9   1  13      804.35      763.23    152.51 o 
  10   1  13       67.41       60.14     43.77 o 
  11   1  13      274.46      409.33    174.03 o 
  12   1  13     2212.31     2010.11    167.91 o 
  13   1  13     1363.35     1298.46    139.32 o 
 -18   2  13       66.91       87.03     76.04 o 
 -17   2  13      683.02      476.99    306.12 o 
 -16   2  13      898.92     1021.96    349.42 o 
 -15   2  13      137.65      915.21    404.45 o 
 -14   2  13     1089.18     1225.35    141.61 o 
 -13   2  13      118.72     1906.70    873.06 o 
 -12   2  13        3.07       13.90     54.44 o 
 -11   2  13      879.30      778.52    115.58 o 
 -10   2  13      956.98      917.67    110.65 o 
  -9   2  13     1167.98     1322.32    149.69 o 
  -8   2  13      472.78      479.64     94.73 o 
  -7   2  13     1966.49     1637.22    166.02 o 
  -6   2  13        0.39      148.37     62.84 o 
  -5   2  13      281.18      523.49     78.04 o 
  -4   2  13      333.91      569.22    106.95 o 
  -3   2  13      718.91      757.58     78.74 o 
  -2   2  13       66.49      103.16     35.28 o 
  -1   2  13     1558.23     1435.24     99.27 o 
   0   2  13      421.69      293.84     55.09 o 
   1   2  13     2048.07     2016.90    121.69 o 
   2   2  13     1530.85     1555.63     73.71 o 
   3   2  13     1367.21     1225.65     82.29 o 
   4   2  13     3086.80     2674.53    134.51 o 
   5   2  13      110.10      143.64     51.84 o 
   6   2  13      306.31      224.03     83.61 o 
   7   2  13       94.55      219.88     91.18 o 
   8   2  13      236.33      195.39     96.48 o 
   9   2  13        0.29      110.10     66.83 o 
  10   2  13      502.78      253.70    160.53 o 
  11   2  13      111.87      113.45     77.85 o 
  12   2  13      156.74      279.85    148.92 o 
  13   2  13      141.26       53.37    107.38 o 
 -18   3  13      190.92      231.27    165.47 o 
 -17   3  13      108.80      128.76    130.57 o 
 -16   3  13       12.42       92.38    102.73 o 
 -15   3  13      181.62      360.14    207.27 o 
 -14   3  13       12.34      184.09    123.65 o 
 -13   3  13     1898.15     1780.30    156.39 o 
 -12   3  13     1148.91     1180.13    139.45 o 
 -11   3  13     1021.62      899.47    284.17 o 
 -10   3  13      102.50      220.03    105.35 o 
  -9   3  13      362.38      415.62    129.51 o 
  -8   3  13     2539.52     2632.77    160.22 o 
  -7   3  13     3370.69     3696.48    156.02 o 
  -6   3  13       10.37       12.36     32.41 o 
  -5   3  13        8.59      145.42     60.26 o 
  -4   3  13      493.41      554.95    138.66 o 
  -3   3  13       26.55       71.98     33.63 o 
  -2   3  13      910.03      937.31     75.45 o 
  -1   3  13     1440.20     1437.74     95.96 o 
   0   3  13       28.69       31.45     21.30 o 
   1   3  13     2127.04     1945.52     76.02 o 
   2   3  13     3370.38     3362.45     97.40 o 
   3   3  13      146.18      245.77     35.04 o 
   4   3  13     3136.84     2893.20    154.18 o 
   5   3  13      364.19      308.37     81.09 o 
   6   3  13        7.74       60.23     32.96 o 
   7   3  13      198.48      217.33     93.57 o 
   8   3  13       92.60      133.41     79.77 o 
   9   3  13      251.17      280.50    128.18 o 
  10   3  13       90.62      137.24     84.50 o 
  11   3  13       46.35       60.25     65.29 o 
  12   3  13       30.52       58.48    110.15 o 
 -17   4  13      682.60      590.33    294.62 o 
 -16   4  13      341.97      381.91    146.88 o 
 -15   4  13       54.64       55.85     58.86 o 
 -14   4  13      237.24      228.45    113.03 o 
 -13   4  13        7.84       31.23     33.41 o 
 -12   4  13      102.56      120.43     61.91 o 
 -11   4  13      199.95      349.84    139.63 o 
 -10   4  13      357.70      294.41    120.72 o 
  -9   4  13      622.33      736.50    136.92 o 
  -8   4  13      322.75      287.79    109.07 o 
  -7   4  13      639.69      663.30    100.97 o 
  -6   4  13      930.13     1121.50     80.42 o 
  -5   4  13     1204.54     1109.49    106.48 o 
  -4   4  13      312.00      328.96    102.16 o 
  -3   4  13     1095.14     1138.60    100.08 o 
  -2   4  13     4095.41     3901.79    158.33 o 
  -1   4  13     1460.25     1321.13     82.87 o 
   0   4  13     1495.41     1358.62     75.94 o 
   1   4  13      553.88      713.45     89.99 o 
   2   4  13       13.31       26.61     21.02 o 
   3   4  13     2414.28     2295.80     91.67 o 
   4   4  13     1502.37     1315.22     65.11 o 
   5   4  13      121.28      189.16     63.69 o 
   6   4  13      347.27      582.85     66.91 o 
   7   4  13       42.51      130.67     54.99 o 
   8   4  13      107.48      132.68     63.56 o 
   9   4  13       39.83       66.98     48.99 o 
  10   4  13       77.58       82.64     66.16 o 
  11   4  13        3.50        8.32    118.29 o 
  12   4  13        6.00        9.42    112.88 o 
 -16   5  13      156.30      239.08    116.43 o 
 -15   5  13      187.92      271.60    122.86 o 
 -14   5  13       10.50      111.23     64.97 o 
 -13   5  13      647.52      537.49    194.34 o 
 -12   5  13      143.04      194.98     82.91 o 
 -11   5  13      205.54      258.32     94.12 o 
 -10   5  13     2587.33     2080.32    166.21 o 
  -9   5  13      183.01      230.67     92.63 o 
  -8   5  13      428.09      484.27    115.41 o 
  -7   5  13      452.41      522.51    149.33 o 
  -6   5  13        8.88       81.11     64.41 o 
  -5   5  13      456.14      517.85    145.85 o 
  -4   5  13        0.92       59.83     40.79 o 
  -3   5  13       91.95      274.77     87.08 o 
  -2   5  13      677.08      623.82     94.17 o 
  -1   5  13       26.47      160.55     48.12 o 
   0   5  13     2008.67     1997.62    106.71 o 
   1   5  13        0.48       36.70     25.23 o 
   2   5  13        5.12       30.60     31.39 o 
   3   5  13       21.21       60.97     28.55 o 
   4   5  13       11.24      180.14     47.05 o 
   5   5  13      449.62      451.12     84.59 o 
   6   5  13       22.22      197.26     50.95 o 
   7   5  13      282.70      359.64    150.60 o 
   8   5  13       23.42       14.17     78.02 o 
   9   5  13        6.15       59.91     58.76 o 
  10   5  13       75.28       77.92    111.12 o 
  11   5  13      179.62      178.65    135.46 o 
 -15   6  13      510.19      596.93    230.73 o 
 -14   6  13        8.74      112.84     77.27 o 
 -13   6  13      876.60      857.47    307.62 o 
 -12   6  13     2562.51     2659.47    308.87 o 
 -11   6  13       95.56      188.58     88.98 o 
 -10   6  13     1276.48     1076.60    152.80 o 
  -9   6  13      255.78      630.24    193.29 o 
  -8   6  13     2152.70     2022.46    162.06 o 
  -7   6  13       59.67       65.41     49.62 o 
  -6   6  13      648.93      616.00    119.45 o 
  -5   6  13      493.87      570.47    181.52 o 
  -4   6  13       19.29      102.81     46.90 o 
  -3   6  13      243.96      372.14    117.02 o 
  -2   6  13       10.83       29.20     27.08 o 
  -1   6  13     1256.05     1307.53    124.69 o 
   0   6  13     3268.51     2963.33    184.62 o 
   1   6  13     2381.92     2149.93    138.99 o 
   2   6  13      559.85      462.23     65.03 o 
   3   6  13      351.00      248.07     89.78 o 
   4   6  13      496.46      442.30    151.20 o 
   5   6  13     1789.35     1903.16    200.74 o 
   6   6  13      116.40      238.74    110.49 o 
   7   6  13      247.63      257.23    123.92 o 
   8   6  13       38.41      126.88     86.97 o 
   9   6  13     1474.99     1468.68    332.02 o 
  10   6  13     1509.50     1422.73    712.61 o 
 -14   7  13     1172.54     1141.27    178.33 o 
 -13   7  13       13.10      137.10    115.21 o 
 -12   7  13       37.35       65.76     69.79 o 
 -11   7  13        1.56      340.31    151.12 o 
 -10   7  13     1364.99     1019.97    222.64 o 
  -9   7  13     1534.11     1684.09    138.86 o 
  -8   7  13      956.08     1150.51    175.91 o 
  -7   7  13      714.04      928.34    147.78 o 
  -6   7  13     1229.95     1337.24    231.78 o 
  -5   7  13      472.63      663.63    171.08 o 
  -4   7  13      672.13      664.05    186.22 o 
  -3   7  13      219.07      456.15    128.58 o 
  -2   7  13      623.57      703.67    113.60 o 
  -1   7  13      447.24      616.47     96.97 o 
   0   7  13     1319.65     1193.89     85.36 o 
   1   7  13      164.42      180.51     70.92 o 
   2   7  13      630.16      644.89    194.97 o 
   3   7  13     1665.30     1681.41    185.21 o 
   4   7  13       32.86      145.35     95.01 o 
   5   7  13     1324.90     1373.04    176.81 o 
   6   7  13      264.18      252.78    103.64 o 
   7   7  13      625.81      725.02    351.13 o 
   8   7  13      276.45       57.08     77.61 o 
 -12   8  13     1189.71     1094.00    179.65 o 
 -11   8  13      121.51      344.99    151.45 o 
 -10   8  13     1314.38     1630.99    222.66 o 
  -9   8  13      618.77      650.03    179.36 o 
  -8   8  13       14.34       73.57     36.35 o 
  -7   8  13     1845.35     1679.62    201.58 o 
  -6   8  13        0.84      185.85     79.99 o 
  -5   8  13     2264.63     2371.03    274.05 o 
  -4   8  13       23.31      194.35     74.89 o 
  -3   8  13      727.78      760.18    206.54 o 
  -2   8  13     2502.20     2253.92    148.81 o 
  -1   8  13       31.32      174.21     86.09 o 
   0   8  13      501.44      461.25    138.75 o 
   1   8  13       95.92      231.40    104.97 o 
   2   8  13     1279.08     1364.04    221.47 o 
   3   8  13        5.77       69.14     73.80 o 
   4   8  13     5543.49     5421.40    345.19 o 
   5   8  13     2126.00     2273.88    300.90 o 
   6   8  13       22.90      216.88    163.15 o 
  -9   9  13      678.66      907.20    252.23 o 
  -8   9  13       57.15       91.53     66.98 o 
  -7   9  13      610.92      616.79    211.93 o 
  -6   9  13      135.89      237.24     96.26 o 
  -5   9  13       14.01      111.83     48.74 o 
  -4   9  13      107.78      189.33     92.15 o 
  -3   9  13     3211.99     3156.16    307.02 o 
  -2   9  13     2294.86     2315.77    225.64 o 
  -1   9  13      729.43      797.26    290.42 o 
   0   9  13     1348.12     1349.36    218.04 o 
   1   9  13        1.65       55.43     50.30 o 
   2   9  13      241.59      265.01    126.88 o 
   3   9  13      354.93      373.77    166.46 o 
   4   9  13      368.52      482.01    208.92 o 
 -18   0  14    13155.18    13129.86   1214.84 o 
 -17   0  14     3502.27     3106.11    335.78 o 
 -16   0  14     9513.76     7766.02   1571.34 o 
 -15   0  14     7493.64     7035.45    625.61 o 
 -14   0  14     2730.03     2294.39    247.41 o 
 -13   0  14    23226.63    22493.33   2738.78 o 
 -12   0  14     2691.51     2909.17    284.72 o 
 -11   0  14    35163.20    34128.27   1908.75 o 
 -10   0  14    27297.80    28230.73    878.98 o 
  -9   0  14      943.84     1089.76    145.96 o 
  -8   0  14    30765.92    30960.69   3163.98 o 
  -7   0  14      408.00     1106.09    227.25 o 
  -6   0  14    31529.01    33641.23    849.81 o 
  -5   0  14    24735.31    25680.94    701.26 o 
  -4   0  14    10384.66    11792.32    448.63 o 
  -3   0  14    23998.35    22302.25    511.86 o 
  -2   0  14        4.61       24.03     35.62 o 
  -1   0  14    27038.72    28414.77    835.55 o 
   0   0  14    11954.46    11439.07    229.38 o 
   1   0  14    17957.11    18385.89    330.14 o 
   2   0  14    31077.49    31360.61    979.75 o 
   3   0  14      239.51      364.20    180.81 o 
   4   0  14     3318.10     3653.10    285.85 o 
   5   0  14    11957.34    11795.95    495.21 o 
   6   0  14    12910.79    13545.62    525.30 o 
   7   0  14    34587.70    35162.35   2026.34 o 
   8   0  14       25.11       61.93     84.08 o 
   9   0  14    26754.99    28460.19    937.36 o 
  10   0  14     1544.36     1750.64    275.48 o 
  11   0  14     2296.73     2695.22    262.93 o 
  12   0  14    12042.53    12778.81    811.99 o 
 -18   1  14    11832.72    11884.96    794.67 o 
 -17   1  14     5344.44     5045.86    424.20 o 
 -16   1  14     8343.67     7873.50    425.93 o 
 -15   1  14    11063.11    10554.15    327.30 o 
 -14   1  14     3246.73     2778.15    192.19 o 
 -13   1  14    19969.10    18693.47    714.66 o 
 -12   1  14       36.96      124.33     55.16 o 
 -11   1  14     7084.75     6620.34    346.58 o 
 -10   1  14     6499.54     6801.37    311.15 o 
  -9   1  14     9278.44     9361.19    345.24 o 
  -8   1  14    34899.89    36170.66   1698.87 o 
  -7   1  14      538.36      687.84     93.21 o 
  -6   1  14    19775.39    20686.32    431.55 o 
  -5   1  14     7047.89     6788.99    335.88 o 
  -4   1  14      699.99      975.84    165.29 o 
  -3   1  14    21321.21    21699.22    443.66 o 
  -2   1  14     2034.85     2817.81    147.29 o 
  -1   1  14    30541.29    29009.66    596.04 o 
   0   1  14    17527.80    17193.68    321.85 o 
   1   1  14     9592.25    10480.48    297.17 o 
   2   1  14    29670.34    30689.04    542.72 o 
   3   1  14     5092.59     4444.45    181.26 o 
   4   1  14    18863.27    17910.32    434.36 o 
   5   1  14     3133.75     3242.50    175.29 o 
   6   1  14     4330.46     5020.69    304.75 o 
   7   1  14    17120.18    16574.33    397.73 o 
   8   1  14     2637.77     2511.28    151.19 o 
   9   1  14     7553.34     7554.48    453.60 o 
  10   1  14     2798.21     2678.89    236.43 o 
  11   1  14    10046.11    10563.88    513.27 o 
  12   1  14     7237.55     6749.13    475.58 o 
 -18   2  14    15477.87    14706.84    740.47 o 
 -17   2  14      914.90      882.80    342.74 o 
 -16   2  14     4989.19     4827.94    502.34 o 
 -15   2  14    16599.71    15305.38    713.28 o 
 -14   2  14      460.66      867.25    112.52 o 
 -13   2  14    25812.00    24768.06    844.04 o 
 -12   2  14     4821.11     4920.81    305.92 o 
 -11   2  14     4877.20     4876.42    249.61 o 
 -10   2  14     1164.84     1076.34    184.19 o 
  -9   2  14     2586.01     3094.64    179.70 o 
  -8   2  14    17439.81    16882.96    397.57 o 
  -7   2  14     1951.06     2048.04    125.59 o 
  -6   2  14    15302.87    16929.61    877.45 o 
  -5   2  14    20483.01    19797.31    322.09 o 
  -4   2  14     4521.67     4790.99    202.13 o 
  -3   2  14    36791.92    37564.31    674.21 o 
  -2   2  14     2991.69     2831.15    123.09 o 
  -1   2  14    10170.31    10450.26    403.06 o 
   0   2  14     1880.19     1710.16     88.91 o 
   1   2  14       69.24      120.88     61.36 o 
   2   2  14    20365.53    19128.59    316.99 o 
   3   2  14     1153.79     1250.36    115.23 o 
   4   2  14    16247.60    15869.33    559.62 o 
   5   2  14     6290.21     5652.44    275.17 o 
   6   2  14    10685.50     9925.42    491.62 o 
   7   2  14    21492.36    22144.49   1054.03 o 
   8   2  14        4.55       99.58     59.37 o 
   9   2  14    19593.47    19262.26    725.69 o 
  10   2  14     1480.15     1897.94    157.63 o 
  11   2  14     3152.30     3384.40    203.86 o 
  12   2  14     8867.97     8767.85    600.63 o 
 -17   3  14     2135.42     1902.84    267.18 o 
 -16   3  14     5187.70     5153.40    354.12 o 
 -15   3  14     8400.57     8314.73    483.33 o 
 -14   3  14       46.10      279.84    149.24 o 
 -13   3  14    21004.75    20800.94    795.99 o 
 -12   3  14     3565.75     3250.51    145.10 o 
 -11   3  14     6391.89     6287.26    330.29 o 
 -10   3  14     8573.57     8916.23    338.04 o 
  -9   3  14      270.20      302.44     99.96 o 
  -8   3  14     3519.73     3527.31    157.85 o 
  -7   3  14     1939.32     1777.73    109.04 o 
  -6   3  14    26638.34    27834.62    683.40 o 
  -5   3  14    19735.45    19938.77    769.81 o 
  -4   3  14     1645.56     1723.82    126.21 o 
  -3   3  14    33389.00    33841.85    542.44 o 
  -2   3  14      156.77      404.65     77.99 o 
  -1   3  14     7231.64     7588.78    224.82 o 
   0   3  14     7925.17     6635.25    342.69 o 
   1   3  14     2689.58     2384.63     96.31 o 
   2   3  14     3054.99     2891.65    105.17 o 
   3   3  14     1273.21     1175.92     53.47 o 
   4   3  14    24291.15    21864.60   1186.03 o 
   5   3  14     1441.39     1384.34     87.60 o 
   6   3  14     9011.19     9668.23    540.24 o 
   7   3  14    14293.90    12907.66    446.24 o 
   8   3  14       36.61       66.00     39.16 o 
   9   3  14    12855.69    12797.07    429.85 o 
  10   3  14     6550.37     5681.59    424.48 o 
  11   3  14     6928.83     6325.88    499.23 o 
  12   3  14     5836.62     6108.66    690.53 o 
 -17   4  14     2823.48     2977.87    333.94 o 
 -16   4  14     3688.26     3943.53    320.93 o 
 -15   4  14     6587.80     6654.30    421.56 o 
 -14   4  14     1808.70     2030.85    184.62 o 
 -13   4  14    10408.00    10456.05    341.69 o 
 -12   4  14     6289.05     5835.48    306.49 o 
 -11   4  14    10894.15    11018.10    272.35 o 
 -10   4  14     6350.96     6241.00    339.32 o 
  -9   4  14     2816.91     2766.22    179.08 o 
  -8   4  14    10395.84    10588.88    314.33 o 
  -7   4  14      340.43      509.05    110.97 o 
  -6   4  14    11838.50    11628.68    290.13 o 
  -5   4  14    20309.81    21411.93    405.05 o 
  -4   4  14     2470.90     2777.75    142.56 o 
  -3   4  14    10279.54     9879.06    397.58 o 
  -2   4  14      246.92      428.41    131.01 o 
  -1   4  14    19977.05    20750.25    440.90 o 
   0   4  14     9039.34     8680.46    218.80 o 
   1   4  14     1680.83     1507.80     71.05 o 
   2   4  14    10471.47    10482.51    230.17 o 
   3   4  14       29.33       68.25     26.81 o 
   4   4  14    14354.04    13636.38    470.77 o 
   5   4  14     8063.88     7507.38    337.46 o 
   6   4  14    14257.50    13632.90    328.13 o 
   7   4  14     6020.19     5342.76    345.86 o 
   8   4  14      443.17      293.80    115.68 o 
   9   4  14    12267.83    12727.77    665.19 o 
  10   4  14     1867.71     1591.43    186.65 o 
  11   4  14     3063.93     3152.94    445.56 o 
 -16   5  14     7846.38     7895.84    462.76 o 
 -15   5  14     6069.58     5341.11    472.01 o 
 -14   5  14      721.33      676.69    224.20 o 
 -13   5  14    11652.26    10887.69    397.88 o 
 -12   5  14     1205.00     1417.17    123.68 o 
 -11   5  14    12994.11    12354.64    344.64 o 
 -10   5  14    25824.08    25509.07    581.18 o 
  -9   5  14    10966.29    10967.85    319.83 o 
  -8   5  14     8357.64     9422.82    283.04 o 
  -7   5  14     1774.87     1728.31    121.72 o 
  -6   5  14    10599.22    10969.24    391.21 o 
  -5   5  14     5066.11     5330.25    223.79 o 
  -4   5  14      205.49      265.61     87.08 o 
  -3   5  14    24755.35    24575.01    548.86 o 
  -2   5  14      434.72      616.06    110.19 o 
  -1   5  14    11008.30    11281.93    320.70 o 
   0   5  14    12867.03    12705.62    271.49 o 
   1   5  14     6193.03     6242.64    266.83 o 
   2   5  14    13850.50    13079.01    431.67 o 
   3   5  14      285.72      383.25     84.29 o 
   4   5  14    20861.19    20321.36    339.37 o 
   5   5  14     6439.88     6031.46    357.79 o 
   6   5  14     6287.52     6150.45    387.56 o 
   7   5  14    27029.45    27522.64    917.25 o 
   8   5  14       21.11       62.60     45.10 o 
   9   5  14     6029.04     6003.21    883.18 o 
  10   5  14     1643.73     2101.51    490.90 o 
 -15   6  14     5438.32     5899.71    497.61 o 
 -14   6  14     3070.58     3338.32    284.11 o 
 -13   6  14     4587.23     4447.50    299.10 o 
 -12   6  14     1485.61     1461.51    172.40 o 
 -11   6  14     9689.64     9294.45    411.55 o 
 -10   6  14     9375.60     8714.39    454.60 o 
  -9   6  14     5811.70     5669.07    315.50 o 
  -8   6  14    15894.62    16667.86    419.98 o 
  -7   6  14       36.87       89.20     53.27 o 
  -6   6  14     7346.04     7827.37    373.44 o 
  -5   6  14     6959.37     6335.86    278.12 o 
  -4   6  14     2417.04     2508.59    180.45 o 
  -3   6  14     7216.86     7214.71    340.57 o 
  -2   6  14        6.22      378.90    120.32 o 
  -1   6  14    31706.07    31086.01    857.76 o 
   0   6  14    14186.54    13968.36    286.18 o 
   1   6  14     1292.09     1245.33    143.44 o 
   2   6  14    17797.48    18242.69    598.81 o 
   3   6  14      147.88      182.58     95.17 o 
   4   6  14     8746.75     9713.23    380.28 o 
   5   6  14     7642.78     7171.44    353.97 o 
   6   6  14     6258.75     6292.33    388.33 o 
   7   6  14     2780.31     2787.63    173.75 o 
   8   6  14        0.75       89.98     97.03 o 
   9   6  14     6642.41     6320.11    819.26 o 
 -13   7  14    12529.07    12856.92    575.74 o 
 -12   7  14     2803.42     3111.71    197.42 o 
 -11   7  14     6827.31     6423.34    371.26 o 
 -10   7  14    13142.33    13314.04    618.34 o 
  -9   7  14     2550.80     2859.99    231.47 o 
  -8   7  14     6151.18     6809.83    305.91 o 
  -7   7  14       72.68      178.12     82.31 o 
  -6   7  14    19200.04    19407.84    465.62 o 
  -5   7  14     6155.03     5597.36    293.99 o 
  -4   7  14     1546.72     1644.68    133.95 o 
  -3   7  14    22826.51    21858.38    469.51 o 
  -2   7  14       98.74      431.86    134.15 o 
  -1   7  14     7081.59     7080.23    361.64 o 
   0   7  14     8600.40     8243.95    426.85 o 
   1   7  14     4779.42     5113.33    389.91 o 
   2   7  14     2576.98     2468.46    259.76 o 
   3   7  14       80.19      174.11    107.99 o 
   4   7  14     9006.73     9881.82    497.09 o 
   5   7  14     2522.96     2706.39    234.74 o 
   6   7  14     3717.43     3744.27    201.95 o 
   7   7  14    10687.43    10862.54    753.91 o 
   8   7  14       47.38       48.69     93.99 o 
 -11   8  14     5197.60     5670.97    526.61 o 
 -10   8  14     1491.28     1733.21    216.55 o 
  -9   8  14     1694.86     1628.04    170.36 o 
  -8   8  14    11779.34    11785.86    537.04 o 
  -7   8  14      209.10      193.43     89.30 o 
  -6   8  14     6471.95     6833.19    371.66 o 
  -5   8  14     7442.37     7493.28    327.94 o 
  -4   8  14     2667.37     2810.30    205.86 o 
  -3   8  14     8557.84     8098.78    325.45 o 
  -2   8  14     1245.59     1202.87    138.09 o 
  -1   8  14     8719.27     8362.59    369.22 o 
   0   8  14     2428.67     2716.23    243.51 o 
   1   8  14     1557.59     1717.76    192.03 o 
   2   8  14    10215.25     9879.66    458.27 o 
   3   8  14       23.31       96.86     67.84 o 
   4   8  14     6863.36     6792.89    584.57 o 
   5   8  14     4326.20     4225.65    354.70 o 
   6   8  14     5798.78     5999.68    515.34 o 
  -9   9  14     3482.62     3574.52    275.40 o 
  -8   9  14     6100.33     6170.03    542.21 o 
  -7   9  14      691.22      903.66    187.03 o 
  -6   9  14     9127.57     8621.08    399.23 o 
  -5   9  14     5123.68     4830.15    301.70 o 
  -4   9  14       74.19       80.57     71.71 o 
  -3   9  14     9329.62     9050.43    405.61 o 
  -2   9  14       93.05      189.93     74.39 o 
  -1   9  14     5056.07     5329.30    383.63 o 
   0   9  14     4166.59     3949.44    246.85 o 
   1   9  14     1638.02     1749.24    397.03 o 
   2   9  14     6189.46     5887.61    569.17 o 
   3   9  14        1.09       99.41     93.84 o 
 -18   1  15      346.79      288.10    153.99 o 
 -17   1  15        7.37      112.17     69.21 o 
 -16   1  15      695.80      721.14    215.01 o 
 -15   1  15        0.00      368.39    390.97 o 
 -14   1  15      103.78     1163.85    493.11 o 
 -13   1  15     2544.30     2271.03    138.38 o 
 -12   1  15      283.62      973.52    290.76 o 
 -11   1  15      100.48      166.21     74.29 o 
 -10   1  15      112.86      836.63    745.04 o 
  -9   1  15      226.41      368.22    143.10 o 
  -8   1  15      162.34      163.88     81.82 o 
  -7   1  15      334.88      727.65    228.08 o 
  -6   1  15     3769.94     3527.75    196.83 o 
  -5   1  15        2.35      339.01    139.79 o 
  -4   1  15     4259.22     3525.89    222.60 o 
  -3   1  15     3106.31     3162.62    157.46 o 
  -2   1  15      382.03      473.77     65.08 o 
  -1   1  15       48.58       58.34     27.16 o 
   0   1  15     1501.96     1073.91     72.92 o 
   1   1  15       12.81       39.61     26.17 o 
   2   1  15       81.74       98.79     39.46 o 
   3   1  15      335.44      280.84     53.78 o 
   4   1  15       41.52       52.73     49.31 o 
   5   1  15      486.28      416.35    161.20 o 
   6   1  15      845.18      757.01    122.79 o 
   7   1  15      193.56      163.39     91.15 o 
   8   1  15       18.88       38.26     37.70 o 
   9   1  15       44.96       74.57     56.56 o 
  10   1  15       32.59       58.75     74.31 o 
  11   1  15     1107.87     1105.20    309.08 o 
  12   1  15       38.97       34.67     63.12 o 
 -18   2  15      127.16      391.55    226.54 o 
 -17   2  15        0.20       44.68     68.13 o 
 -16   2  15      425.38      286.24    165.04 o 
 -15   2  15       35.91      245.83    102.91 o 
 -14   2  15      113.78      389.10    119.46 o 
 -13   2  15     4210.69     4118.43    390.73 o 
 -12   2  15     1387.79     1036.62    214.87 o 
 -11   2  15        2.10       72.17     42.93 o 
 -10   2  15      121.44      187.58     85.34 o 
  -9   2  15       35.56       42.42     38.30 o 
  -8   2  15       16.04      360.63    149.49 o 
  -7   2  15     2405.76     2141.68    186.41 o 
  -6   2  15       85.01      141.47     86.66 o 
  -5   2  15       14.61      193.50     68.78 o 
  -4   2  15       67.59      106.05     50.34 o 
  -3   2  15      488.28      428.63     78.02 o 
  -2   2  15     1444.04     1416.92    190.58 o 
  -1   2  15     1008.68      998.42     61.35 o 
   0   2  15      780.81      753.27     69.24 o 
   1   2  15     1010.83     1161.53     66.54 o 
   2   2  15        1.95      -10.23     34.05 o 
   3   2  15       87.28      114.79     51.28 o 
   4   2  15      848.44      796.81     64.13 o 
   5   2  15     2345.71     2382.36    142.65 o 
   6   2  15        6.23       46.40     51.21 o 
   7   2  15      238.85      228.19    115.29 o 
   8   2  15      216.74      278.86    133.04 o 
   9   2  15        0.91       35.27     50.44 o 
  10   2  15      775.91      795.97    145.30 o 
  11   2  15      147.51      164.44    110.39 o 
 -17   3  15       15.64      115.76     93.06 o 
 -16   3  15       54.47       63.01     81.24 o 
 -15   3  15      296.61      222.62    226.70 o 
 -14   3  15      619.25     1989.85    623.45 o 
 -13   3  15       19.95       74.95     67.55 o 
 -12   3  15      423.63     1846.57    674.13 o 
 -11   3  15      263.54      404.89    101.50 o 
 -10   3  15     2821.37     2681.01    198.27 o 
  -9   3  15     3237.17     3289.03    155.29 o 
  -8   3  15      715.70      595.75    124.46 o 
  -7   3  15     1900.43     1802.27    107.80 o 
  -6   3  15       30.22      117.15     57.08 o 
  -5   3  15       39.78      143.05     69.27 o 
  -4   3  15     2990.49     2866.37    137.70 o 
  -3   3  15      239.32      292.29    106.57 o 
  -2   3  15        2.55       29.73     27.72 o 
  -1   3  15      377.83      352.91     83.71 o 
   0   3  15     1483.57     1494.53     69.32 o 
   1   3  15       10.06       65.17     30.30 o 
   2   3  15      433.23      439.42     44.12 o 
   3   3  15       27.83      115.97     51.85 o 
   4   3  15      328.44      299.71     88.85 o 
   5   3  15      453.94      361.83     91.58 o 
   6   3  15      544.11      516.13     80.18 o 
   7   3  15       22.33       20.51     28.96 o 
   8   3  15       88.17      134.25     71.48 o 
   9   3  15       14.30       33.60     51.03 o 
  10   3  15      142.38      167.97    102.83 o 
  11   3  15      138.48      101.86    118.22 o 
 -17   4  15        0.75      195.98    114.28 o 
 -16   4  15      501.32      405.49    219.94 o 
 -15   4  15     2069.79     1950.52    269.62 o 
 -14   4  15      191.04      198.84    111.69 o 
 -13   4  15        9.93       45.51     50.73 o 
 -12   4  15      155.08      643.37    145.35 o 
 -11   4  15     2229.91     1984.51    158.11 o 
 -10   4  15     1617.97     1575.39    206.82 o 
  -9   4  15      345.10      334.64    128.08 o 
  -8   4  15      180.43      191.51     70.73 o 
  -7   4  15      823.41      740.91    139.35 o 
  -6   4  15     3031.81     2606.64    196.52 o 
  -5   4  15      243.21      233.65     85.20 o 
  -4   4  15       51.58       72.28     42.27 o 
  -3   4  15      386.59      468.07    142.59 o 
  -2   4  15     3732.95     3650.74    159.31 o 
  -1   4  15        3.63       22.67     30.09 o 
   0   4  15      719.28      677.95     78.91 o 
   1   4  15       72.74       72.97     27.26 o 
   2   4  15       19.17      116.14     39.36 o 
   3   4  15     1047.22     1054.32     72.76 o 
   4   4  15     2205.68     2009.42    110.96 o 
   5   4  15     1192.56     1169.68     88.35 o 
   6   4  15        5.46       12.96     17.19 o 
   7   4  15       50.02       53.23     66.36 o 
   8   4  15      391.66      445.21    235.22 o 
   9   4  15        5.51       57.78     72.39 o 
  10   4  15        0.84       23.87    109.44 o 
 -16   5  15      216.47      257.57    138.90 o 
 -15   5  15        2.63       45.28     78.69 o 
 -14   5  15      552.74      515.48    188.35 o 
 -13   5  15      818.46      709.57    255.22 o 
 -12   5  15       22.96       32.52     47.46 o 
 -11   5  15     1823.29     1445.37    136.11 o 
 -10   5  15      156.91      177.40     90.18 o 
  -9   5  15       27.78       46.94     51.08 o 
  -8   5  15       11.89       79.66     45.50 o 
  -7   5  15       36.32       90.37     44.55 o 
  -6   5  15     1472.42     1384.41    122.51 o 
  -5   5  15      195.35      232.19     95.04 o 
  -4   5  15     3268.42     3317.41    191.57 o 
  -3   5  15       51.07      150.12     63.91 o 
  -2   5  15      547.22      556.50    161.98 o 
  -1   5  15      715.51      770.49     89.38 o 
   0   5  15      152.62      465.69    155.90 o 
   1   5  15      853.76      732.89    154.06 o 
   2   5  15      382.03      366.45     99.81 o 
   3   5  15       18.48       21.25     26.40 o 
   4   5  15      246.14      282.07    107.32 o 
   5   5  15      260.30      292.76    130.60 o 
   6   5  15     1393.38     1369.29    177.61 o 
   7   5  15       25.16       18.08     48.18 o 
   8   5  15      144.01      180.45    145.31 o 
   9   5  15       22.79       18.26    120.59 o 
 -15   6  15       68.63      120.78     97.91 o 
 -14   6  15      632.71      683.21    274.38 o 
 -13   6  15      135.22      231.58    145.98 o 
 -12   6  15     1000.19      979.68    180.73 o 
 -11   6  15       67.97       54.35     56.41 o 
 -10   6  15       20.29       23.47     49.00 o 
  -9   6  15        8.72       65.08     56.58 o 
  -8   6  15      886.04     1087.87    140.67 o 
  -7   6  15     1417.84     1436.18    185.10 o 
  -6   6  15      991.24     1041.11    179.45 o 
  -5   6  15        0.18       94.91     58.12 o 
  -4   6  15     3259.43     3141.76    143.94 o 
  -3   6  15     1682.48     1715.82    111.62 o 
  -2   6  15      199.87      227.98     73.36 o 
  -1   6  15      129.93      210.90     90.69 o 
   0   6  15      159.72      262.44     83.16 o 
   1   6  15      824.70      753.59     89.33 o 
   2   6  15       50.48      109.49     50.69 o 
   3   6  15     2254.80     2304.18    193.37 o 
   4   6  15     1952.22     1749.77    138.64 o 
   5   6  15     3019.41     2892.28    223.93 o 
   6   6  15      213.19      185.14    134.61 o 
   7   6  15      172.53      175.80    130.18 o 
   8   6  15      203.11      178.87    131.86 o 
 -13   7  15      488.56      497.08    192.80 o 
 -12   7  15      605.07      675.52    275.74 o 
 -11   7  15       40.10       43.29     65.44 o 
 -10   7  15      743.42     1242.60    154.70 o 
  -9   7  15     1469.88     1355.23    171.49 o 
  -8   7  15     1849.31     1903.44    203.66 o 
  -7   7  15     2111.73     1900.66    195.60 o 
  -6   7  15     2517.58     2440.07    233.21 o 
  -5   7  15       39.45      146.92     61.33 o 
  -4   7  15      664.60      646.99    192.74 o 
  -3   7  15      398.75      499.38    126.14 o 
  -2   7  15      197.76      191.08     72.07 o 
  -1   7  15       16.09       29.97     36.19 o 
   0   7  15      998.70     1267.11    154.47 o 
   1   7  15     1233.56     1350.78    175.51 o 
   2   7  15     1029.85     1129.20    231.78 o 
   3   7  15     4098.93     4233.60    363.06 o 
   4   7  15      420.03      375.33    161.60 o 
   5   7  15     1667.46     1871.13    221.69 o 
   6   7  15      170.65      100.16     77.78 o 
   7   7  15        1.56       46.74     85.72 o 
 -11   8  15      244.68      236.33    124.18 o 
 -10   8  15      152.41      241.23    143.15 o 
  -9   8  15     1228.90     1129.83    221.93 o 
  -8   8  15     2035.95     1876.91    224.92 o 
  -7   8  15       12.91      240.23     99.46 o 
  -6   8  15     2398.12     2058.69    323.16 o 
  -5   8  15       93.31      129.19     75.27 o 
  -4   8  15       99.71      131.46     55.90 o 
  -3   8  15      705.53      770.37    186.23 o 
  -2   8  15      614.78      778.05    226.02 o 
  -1   8  15      221.31      273.58     95.62 o 
   0   8  15      196.99      339.07    117.52 o 
   1   8  15      186.12      166.28     78.47 o 
   2   8  15       23.75      195.75     88.81 o 
   3   8  15     2854.68     2992.26    381.96 o 
   4   8  15      481.44      396.20    207.79 o 
   5   8  15      200.41      331.35    151.79 o 
  -8   9  15      166.11      247.66    121.97 o 
  -7   9  15       11.39       49.33     59.28 o 
  -6   9  15       30.23       36.96     38.93 o 
  -5   9  15       20.77      256.37     96.56 o 
  -4   9  15     2512.34     2641.38    219.49 o 
  -3   9  15      409.75      398.38    122.96 o 
  -2   9  15      211.59      260.45    106.14 o 
  -1   9  15      168.95      221.73     92.67 o 
   0   9  15      183.08      359.37    156.75 o 
   1   9  15     1393.03     1245.05    173.71 o 
 -18   0  16     1369.70     1191.83    991.26 o 
 -17   0  16    13014.40    11345.84    941.32 o 
 -16   0  16     6365.70     5821.91    514.50 o 
 -15   0  16     3160.25     2599.12    300.53 o 
 -14   0  16     1377.72     1413.15    184.85 o 
 -13   0  16     7123.28     5204.12   1137.16 o 
 -12   0  16    52967.99    51385.89   1310.39 o 
 -11   0  16    15443.32    15966.67    658.92 o 
 -10   0  16     5258.29     5026.69    355.75 o 
  -9   0  16     4356.28     3892.81    300.32 o 
  -8   0  16    15032.29    15423.07    554.13 o 
  -7   0  16     3329.51     3604.94    540.67 o 
  -6   0  16     2066.59     2140.42    208.64 o 
  -5   0  16    11592.12    11943.91    618.84 o 
  -4   0  16      275.24      270.42    134.60 o 
  -3   0  16    33646.23    32111.64   3796.36 o 
  -2   0  16    37794.14    37677.52   1428.21 o 
  -1   0  16     7338.79     7235.75    329.61 o 
   0   0  16    20950.59    21640.06    468.05 o 
   1   0  16     4318.69     4344.72    203.89 o 
   2   0  16    26390.77    29081.68   1659.47 o 
   3   0  16    27245.58    26436.67    927.74 o 
   4   0  16     8276.47     8869.44    440.48 o 
   5   0  16     7603.93     7533.76    606.73 o 
   6   0  16     1039.39     2144.78    448.87 o 
   7   0  16    12339.81    13207.13    782.29 o 
   8   0  16    16131.23    16633.82    743.32 o 
   9   0  16       49.80      192.74    137.58 o 
  10   0  16     2979.57     3323.24    260.03 o 
  11   0  16       80.78       82.56     74.43 o 
 -18   1  16       34.40      131.86    128.63 o 
 -17   1  16     5848.87     5860.08    466.91 o 
 -16   1  16      176.99      248.01    142.00 o 
 -15   1  16    11887.50    11314.45    390.39 o 
 -14   1  16    18167.26    16375.73    474.10 o 
 -13   1  16      243.49      432.04    201.85 o 
 -12   1  16     9055.20     8218.60    406.88 o 
 -11   1  16     1158.30     1344.48    135.79 o 
 -10   1  16    20281.69    18538.82    835.68 o 
  -9   1  16    16178.46    15807.34    595.51 o 
  -8   1  16     2767.15     3253.69    328.65 o 
  -7   1  16    19805.66    20055.12    469.62 o 
  -6   1  16      360.68      605.88    119.90 o 
  -5   1  16    27522.88    30838.88    867.67 o 
  -4   1  16    28037.86    28477.69    610.55 o 
  -3   1  16     6272.07     6346.86    367.18 o 
  -2   1  16    19810.77    19511.36    569.83 o 
  -1   1  16     2229.78     2768.52    145.65 o 
   0   1  16    35858.09    35679.22    547.07 o 
   1   1  16    15185.21    15113.25    254.14 o 
   2   1  16     1003.89     1118.81     61.36 o 
   3   1  16    16888.49    16358.88    441.36 o 
   4   1  16     1620.95     1890.64    223.60 o 
   5   1  16    19484.93    20150.77    498.90 o 
   6   1  16     9922.48     8998.68    466.86 o 
   7   1  16     4389.85     4364.68    348.37 o 
   8   1  16     1370.05     1637.22    145.17 o 
   9   1  16      386.75      789.67    194.06 o 
  10   1  16    20425.19    21572.81    793.76 o 
  11   1  16     3714.78     4322.08    371.06 o 
 -17   2  16     6350.06     6477.19    513.63 o 
 -16   2  16     4723.35     4245.06    390.20 o 
 -15   2  16     1908.27     1507.99    123.17 o 
 -14   2  16     8242.45     8022.72    464.32 o 
 -13   2  16     1533.99     1325.60    113.34 o 
 -12   2  16    38748.80    36892.34   1636.81 o 
 -11   2  16     3250.51     3429.68    243.21 o 
 -10   2  16     8596.45     9040.59    392.25 o 
  -9   2  16     6510.43     6713.28    312.67 o 
  -8   2  16     6819.13     6468.27    288.27 o 
  -7   2  16    25659.82    24783.66    639.32 o 
  -6   2  16     7483.09     8127.60    232.15 o 
  -5   2  16     7634.04     8227.87    300.85 o 
  -4   2  16     3618.85     3466.79    167.54 o 
  -3   2  16     9422.49    10291.31    328.69 o 
  -2   2  16    33104.11    32451.23   1322.96 o 
  -1   2  16       76.94      130.97     48.22 o 
   0   2  16     3247.22     2931.18    129.69 o 
   1   2  16     4118.02     3975.91    161.25 o 
   2   2  16     7487.49     7939.22    313.30 o 
   3   2  16    21212.46    20654.68    457.22 o 
   4   2  16      303.65      252.98     94.35 o 
   5   2  16     6188.15     5734.15    259.16 o 
   6   2  16      358.08      478.31    209.73 o 
   7   2  16     8739.99     9488.22    459.39 o 
   8   2  16    21399.82    20747.42    778.65 o 
   9   2  16     1075.98     1283.20    186.25 o 
  10   2  16     5157.66     5718.76    471.07 o 
  11   2  16      700.47      827.84    264.95 o 
 -17   3  16     4834.19     4630.66    630.63 o 
 -16   3  16      252.10      297.05    162.69 o 
 -15   3  16     6512.79     7136.88    480.68 o 
 -14   3  16    24459.77    23321.18   1929.04 o 
 -13   3  16      329.41      318.10    153.73 o 
 -12   3  16    19134.97    18926.37    779.71 o 
 -11   3  16       36.56       59.47     88.97 o 
 -10   3  16    21630.07    21743.47    737.72 o 
  -9   3  16    10309.92    10327.12    278.80 o 
  -8   3  16      703.18      859.86    107.48 o 
  -7   3  16    11898.92    11844.08    306.21 o 
  -6   3  16      159.17      272.69    118.44 o 
  -5   3  16    27807.35    28185.55    563.41 o 
  -4   3  16    29998.85    29756.58    526.42 o 
  -3   3  16     1685.76     1944.31    116.80 o 
  -2   3  16     2000.36     1876.12    109.30 o 
  -1   3  16       55.81      149.06     46.57 o 
   0   3  16     8457.54     8466.00    268.48 o 
   1   3  16     3396.12     3133.67    128.90 o 
   2   3  16      115.84      152.43     53.57 o 
   3   3  16    10815.22    10638.05    272.12 o 
   4   3  16     3283.91     3584.70    283.25 o 
   5   3  16    21608.25    20453.03    758.95 o 
   6   3  16    10112.77     9681.19    343.17 o 
   7   3  16     2394.67     2399.99    197.29 o 
   8   3  16     4368.31     4708.59    309.93 o 
   9   3  16       21.06      138.70    110.58 o 
  10   3  16    16207.67    17737.87   1935.37 o 
 -16   4  16     3920.74     3972.85    377.52 o 
 -15   4  16     6812.24     7201.22    402.80 o 
 -14   4  16     4279.03     4216.49    317.20 o 
 -13   4  16     2673.34     2466.45    277.68 o 
 -12   4  16    32211.88    33089.98   1092.67 o 
 -11   4  16     1151.63     1603.81    153.35 o 
 -10   4  16     4913.10     4471.15    264.16 o 
  -9   4  16     3766.71     3543.21    176.09 o 
  -8   4  16    10041.50    10838.71    443.21 o 
  -7   4  16    25337.65    25948.73    518.24 o 
  -6   4  16     7910.33     7703.40    301.61 o 
  -5   4  16     9876.78     9677.81    335.01 o 
  -4   4  16     2709.42     2985.32    142.61 o 
  -3   4  16    11003.36    11403.68    288.95 o 
  -2   4  16    14216.23    13727.74    394.09 o 
  -1   4  16       32.71       93.65     44.66 o 
   0   4  16     5378.80     5377.49    234.35 o 
   1   4  16     6318.54     5880.81    247.43 o 
   2   4  16     7110.49     7270.71    321.20 o 
   3   4  16    19998.76    19521.83    535.33 o 
   4   4  16      364.83      400.01     72.08 o 
   5   4  16     9151.71     8527.45    416.30 o 
   6   4  16      258.30      355.92    188.54 o 
   7   4  16     4968.91     5395.89    460.04 o 
   8   4  16    12463.12    12392.23    691.36 o 
   9   4  16       72.55      114.91     67.61 o 
  10   4  16     5321.77     5674.13    726.60 o 
 -15   5  16     8186.10     8468.08    453.37 o 
 -14   5  16     9220.63     9308.64    490.64 o 
 -13   5  16      238.13      455.58    204.27 o 
 -12   5  16     7152.10     6589.29    281.52 o 
 -11   5  16       12.87      142.28     82.59 o 
 -10   5  16    22568.72    23421.75    624.73 o 
  -9   5  16    10800.80    11200.03    412.42 o 
  -8   5  16     1004.21     1442.31    147.00 o 
  -7   5  16     8127.40     9247.94    349.27 o 
  -6   5  16     3118.65     2976.76    157.47 o 
  -5   5  16    14436.82    15422.53    398.80 o 
  -4   5  16     5666.23     5959.60    344.46 o 
  -3   5  16     2810.71     3047.40    177.58 o 
  -2   5  16     1704.65     1642.07    134.16 o 
  -1   5  16     6789.68     7078.19    333.48 o 
   0   5  16    71931.79    74459.79   1525.05 o 
   1   5  16    26474.29    26204.72    634.64 o 
   2   5  16      127.34      141.29     48.97 o 
   3   5  16     4436.65     4723.66    211.60 o 
   4   5  16     4769.32     5011.62    371.56 o 
   5   5  16     8610.22     8625.22    461.57 o 
   6   5  16     6483.13     5990.99    500.29 o 
   7   5  16     3063.86     3175.68    233.10 o 
   8   5  16     1077.83     1020.13    191.41 o 
   9   5  16      732.98      800.69    371.95 o 
 -14   6  16     1876.67     2027.36    280.27 o 
 -13   6  16      814.41     1007.78    344.53 o 
 -12   6  16    16856.42    16141.41    782.13 o 
 -11   6  16     1907.73     2162.76    202.92 o 
 -10   6  16     2088.80     1743.86    178.21 o 
  -9   6  16     3310.30     3985.08    320.67 o 
  -8   6  16    10591.34    10518.84    311.55 o 
  -7   6  16    28457.89    29305.47    856.50 o 
  -6   6  16     3571.24     3905.39    207.86 o 
  -5   6  16    10193.48    10526.17    428.08 o 
  -4   6  16     1351.18     1518.33    150.04 o 
  -3   6  16     9683.41     9213.98    395.00 o 
  -2   6  16    23525.62    24683.33    623.83 o 
  -1   6  16       30.70      187.39     73.56 o 
   0   6  16     9850.86     8981.30    363.67 o 
   1   6  16     6444.83     6248.54    306.38 o 
   2   6  16     7317.47     7507.33    389.31 o 
   3   6  16    14769.16    14697.20    536.17 o 
   4   6  16      529.38      538.62    229.74 o 
   5   6  16     6499.81     6774.16    539.98 o 
   6   6  16       29.83       63.83     57.31 o 
   7   6  16     4878.90     4668.80    447.07 o 
   8   6  16    11599.74    12543.87   1082.16 o 
 -13   7  16       11.57      365.11    188.61 o 
 -12   7  16    10313.36     9944.72    479.41 o 
 -11   7  16     1255.18     1263.40    208.71 o 
 -10   7  16    13213.83    13189.14    565.17 o 
  -9   7  16     7139.24     7272.66    377.81 o 
  -8   7  16       10.71       69.98     47.05 o 
  -7   7  16     5638.52     6040.16    248.61 o 
  -6   7  16     1797.17     1943.91    235.83 o 
  -5   7  16    14897.91    14218.32    529.22 o 
  -4   7  16    10419.31    10279.83    336.10 o 
  -3   7  16     2257.62     2097.44    138.22 o 
  -2   7  16     2330.95     2397.04    160.54 o 
  -1   7  16      597.00      742.68    124.11 o 
   0   7  16    20739.72    20268.14    554.95 o 
   1   7  16     3903.43     3853.82    236.53 o 
   2   7  16       28.26      110.85     62.14 o 
   3   7  16     7770.87     8200.13    417.22 o 
   4   7  16      999.93     1266.65    219.11 o 
   5   7  16    13342.94    13634.36    613.51 o 
   6   7  16     7754.67     7880.77    598.83 o 
 -10   8  16     2212.63     2202.36    303.53 o 
  -9   8  16     3210.52     3324.97    202.71 o 
  -8   8  16     5544.59     5127.46    310.16 o 
  -7   8  16    15908.62    15256.01    674.83 o 
  -6   8  16     5412.97     5267.13    274.01 o 
  -5   8  16     8701.67     8758.47    370.34 o 
  -4   8  16     4253.10     4393.26    255.86 o 
  -3   8  16     1983.88     2119.15    179.87 o 
  -2   8  16    14880.36    14745.24    619.94 o 
  -1   8  16      390.63      466.83    153.78 o 
   0   8  16      926.24      911.15    244.13 o 
   1   8  16     1568.94     1741.78    197.37 o 
   2   8  16     4017.46     4445.03    371.54 o 
   3   8  16     9635.13    10139.86    565.07 o 
   4   8  16      323.30      260.82    132.58 o 
  -6   9  16      170.33      211.07     85.83 o 
  -5   9  16     5413.97     5757.68    412.26 o 
  -4   9  16    10604.62    10089.88    478.89 o 
  -3   9  16     1325.74     1284.24    247.65 o 
  -2   9  16     3366.57     3408.85    302.31 o 
  -1   9  16      297.96      370.13    135.29 o 
   0   9  16    12156.28    12482.36    598.05 o 
 -17   1  17        0.07        6.94     52.00 o 
 -16   1  17       41.53      127.75    104.68 o 
 -15   1  17       12.65       13.72     55.50 o 
 -14   1  17     3347.00     3806.13    386.57 o 
 -13   1  17      319.93      872.82    249.66 o 
 -12   1  17      395.81      435.93    152.64 o 
 -11   1  17      841.72      770.74    257.43 o 
 -10   1  17        5.76       18.48     53.98 o 
  -9   1  17       43.57       70.97     68.18 o 
  -8   1  17      117.96       91.14     56.67 o 
  -7   1  17     2342.34     2493.74    225.61 o 
  -6   1  17       13.32       -9.70     65.19 o 
  -5   1  17      552.88      580.23    150.44 o 
  -4   1  17      560.21      475.62     89.86 o 
  -3   1  17        7.76       21.12     30.52 o 
  -2   1  17      438.29      433.16     54.56 o 
  -1   1  17      472.90      375.33     56.39 o 
   0   1  17       56.89       50.53     22.91 o 
   1   1  17       10.06       30.98     17.91 o 
   2   1  17      135.50      144.88     55.63 o 
   3   1  17      356.24      341.22    147.68 o 
   4   1  17      151.13      262.67    115.09 o 
   5   1  17      795.99      952.53    274.43 o 
   6   1  17      784.87      575.66    152.95 o 
   7   1  17       93.67       91.73     72.77 o 
   8   1  17       27.79       39.57     37.24 o 
   9   1  17       52.40       37.30     52.21 o 
  10   1  17       83.15      143.18    107.52 o 
 -17   2  17        7.28       34.01     60.26 o 
 -16   2  17      283.12      464.44    247.45 o 
 -15   2  17      109.53      113.84     68.36 o 
 -14   2  17       96.45      659.72    341.20 o 
 -13   2  17      191.40      541.00    125.33 o 
 -12   2  17        3.48      595.01    285.58 o 
 -11   2  17     1479.11     2581.70    736.57 o 
 -10   2  17      320.21      437.18    147.78 o 
  -9   2  17       59.44       55.33     60.16 o 
  -8   2  17      984.20     1137.77    169.05 o 
  -7   2  17      395.31      369.34    247.03 o 
  -6   2  17      340.41      339.29    164.73 o 
  -5   2  17     2202.72     2415.83    189.15 o 
  -4   2  17     1232.48     1067.13     83.46 o 
  -3   2  17      357.16      446.62    151.09 o 
  -2   2  17      153.65      138.92     66.09 o 
  -1   2  17        1.85       22.61     23.81 o 
   0   2  17     1019.47     1062.78     81.92 o 
   1   2  17      220.33      136.05     48.21 o 
   2   2  17       41.72       64.11     39.49 o 
   3   2  17      229.88      282.10     81.75 o 
   4   2  17     1306.50      967.15     90.77 o 
   5   2  17      823.10      769.85    236.83 o 
   6   2  17       28.65       45.94     60.02 o 
   7   2  17       39.70       53.63     48.00 o 
   8   2  17      217.24      250.30    122.99 o 
   9   2  17       24.96       38.29     54.84 o 
  10   2  17       24.55       78.39     91.37 o 
 -17   3  17      283.12      314.01    160.55 o 
 -16   3  17      442.41      547.03    221.02 o 
 -15   3  17       10.95      381.52    170.08 o 
 -14   3  17     1803.11     3028.53    607.90 o 
 -13   3  17        4.22       64.70     69.70 o 
 -12   3  17      127.40      532.56    213.92 o 
 -11   3  17     1923.58     1481.34    153.80 o 
 -10   3  17        3.92      117.75     75.37 o 
  -9   3  17       68.08      372.19    150.14 o 
  -8   3  17        6.73       -6.24     40.56 o 
  -7   3  17      176.35      372.72    127.33 o 
  -6   3  17      278.44      151.90     73.32 o 
  -5   3  17        4.52        8.43     48.06 o 
  -4   3  17     1614.35     1765.17    151.06 o 
  -3   3  17     1863.53     1719.73    131.34 o 
  -2   3  17       19.55      116.44     47.06 o 
  -1   3  17     4045.49     3630.75    162.84 o 
   0   3  17      479.18      529.35     63.85 o 
   1   3  17      901.73      877.62     66.60 o 
   2   3  17      610.45      827.12    197.20 o 
   3   3  17      830.56      864.66    114.26 o 
   4   3  17     1128.66     1146.08    117.78 o 
   5   3  17      678.31      639.29     90.57 o 
   6   3  17      479.22      460.78    140.86 o 
   7   3  17       25.64       29.39     41.93 o 
   8   3  17        1.05       21.20     73.06 o 
   9   3  17      100.87       78.72     81.86 o 
  10   3  17      250.28      147.28    101.18 o 
 -16   4  17      379.80      391.35    167.93 o 
 -15   4  17     1821.25     1860.59    271.51 o 
 -14   4  17     1689.74     1406.00    475.57 o 
 -13   4  17      130.82      271.03    105.18 o 
 -12   4  17     3835.83     3807.13    269.74 o 
 -11   4  17      998.37      955.42    138.12 o 
 -10   4  17        2.37       66.30     68.93 o 
  -9   4  17     2845.24     2605.06    226.07 o 
  -8   4  17      233.94      246.57     90.05 o 
  -7   4  17     1111.90     1154.66    132.97 o 
  -6   4  17      992.74     1133.71    106.94 o 
  -5   4  17      818.48      860.09    206.86 o 
  -4   4  17      672.04      765.30    115.59 o 
  -3   4  17     1334.85     1189.39    120.57 o 
  -2   4  17     3567.33     3408.20    185.85 o 
  -1   4  17     1002.12      983.51    133.66 o 
   0   4  17      348.52      289.97    100.65 o 
   1   4  17       36.22       52.20     33.01 o 
   2   4  17      481.61      474.36     64.75 o 
   3   4  17     1614.65     1347.93     94.57 o 
   4   4  17      722.00      632.88     85.92 o 
   5   4  17       21.43       41.24     34.65 o 
   6   4  17      778.28     1016.38    386.14 o 
   7   4  17     3720.43     3336.26    238.25 o 
   8   4  17       26.31       33.41     61.92 o 
   9   4  17      322.16      307.66    165.61 o 
 -15   5  17       24.29       61.08     61.41 o 
 -14   5  17      440.06      422.25    175.12 o 
 -13   5  17       22.56      -13.25     75.49 o 
 -12   5  17      191.39      229.09    119.76 o 
 -11   5  17       95.24       76.69     79.32 o 
 -10   5  17       67.05       63.53     49.68 o 
  -9   5  17      171.11      261.76     96.68 o 
  -8   5  17      229.32      251.08     93.41 o 
  -7   5  17       41.69      396.51    176.30 o 
  -6   5  17      195.26      184.01     77.86 o 
  -5   5  17      575.89      269.30    112.69 o 
  -4   5  17      395.91      750.37    138.75 o 
  -3   5  17     1732.03     1530.12    153.20 o 
  -2   5  17        1.60       91.77     55.83 o 
  -1   5  17     2954.87     2945.43    169.72 o 
   0   5  17     1483.63     1401.75    166.86 o 
   1   5  17        9.35      111.90     51.82 o 
   2   5  17      194.08      166.51     71.07 o 
   3   5  17       41.05      102.39     55.61 o 
   4   5  17       13.81       51.55     56.50 o 
   5   5  17     1453.20     1334.69    115.80 o 
   6   5  17        4.19       46.68     66.34 o 
   7   5  17     1148.63     1096.97    177.71 o 
   8   5  17       29.77       77.49     91.35 o 
 -14   6  17       18.40      105.11     77.89 o 
 -13   6  17     1559.84     1212.93    254.41 o 
 -12   6  17       21.02       79.94     70.91 o 
 -11   6  17      162.19      224.61     79.47 o 
 -10   6  17       88.54      157.93     64.13 o 
  -9   6  17     1237.87     1151.83    155.61 o 
  -8   6  17      934.12      961.39    273.56 o 
  -7   6  17        4.60      108.03     60.14 o 
  -6   6  17      293.95      441.12    139.82 o 
  -5   6  17     1449.44     1403.24    159.99 o 
  -4   6  17      112.13      117.36     60.21 o 
  -3   6  17      679.96      607.33    179.85 o 
  -2   6  17      442.98      529.78    137.74 o 
  -1   6  17      757.71      689.27    115.05 o 
   0   6  17      563.24      491.14    148.35 o 
   1   6  17       61.16       83.09     54.87 o 
   2   6  17       73.60      134.65     59.61 o 
   3   6  17     1581.10     1911.57    175.28 o 
   4   6  17     2295.09     1798.70    177.83 o 
   5   6  17      563.01      576.61    276.30 o 
   6   6  17       20.49       40.12     73.43 o 
   7   6  17      358.60      391.71    211.35 o 
 -12   7  17      111.45      117.55     82.19 o 
 -11   7  17       12.27      229.57    116.32 o 
 -10   7  17     1016.43      973.31    226.91 o 
  -9   7  17      586.46      680.20    188.11 o 
  -8   7  17     1044.14      988.34    257.26 o 
  -7   7  17      260.39      375.29    121.06 o 
  -6   7  17      373.97      325.68    116.85 o 
  -5   7  17      350.58      398.59    127.54 o 
  -4   7  17      109.98      184.57     71.66 o 
  -3   7  17        9.59       16.72     50.52 o 
  -2   7  17        3.36       17.12     41.07 o 
  -1   7  17       15.45      165.79     84.73 o 
   0   7  17      742.29      561.71    142.89 o 
   1   7  17      178.69      285.01    112.77 o 
   2   7  17     1562.65     1488.77    228.77 o 
   3   7  17       79.65      204.60    114.59 o 
   4   7  17      326.75      349.30    178.08 o 
   5   7  17      255.65      171.68    153.84 o 
 -10   8  17       18.43       19.88     53.09 o 
  -9   8  17       97.78      196.95     80.07 o 
  -8   8  17      617.72      479.15    151.96 o 
  -7   8  17     1040.20     1239.53    335.46 o 
  -6   8  17      329.98      482.94    152.78 o 
  -5   8  17      182.40      216.84     79.92 o 
  -4   8  17     1568.57     1694.50    167.83 o 
  -3   8  17      573.52      657.84    187.09 o 
  -2   8  17        5.01      178.33     86.74 o 
  -1   8  17       34.67      100.86     69.48 o 
   0   8  17     1116.72     1103.22    187.90 o 
   1   8  17      109.71      162.25     89.91 o 
   2   8  17     2246.44     2391.60    330.13 o 
 -17   0  18      196.84      202.34    125.35 o 
 -16   0  18    15144.62    12917.18    848.16 o 
 -15   0  18     2295.61     2483.46    218.21 o 
 -14   0  18     1006.03      902.77    225.48 o 
 -13   0  18     4470.35     4623.81    514.93 o 
 -12   0  18     1953.81     1999.81    191.55 o 
 -11   0  18     5451.02     5405.89    420.99 o 
 -10   0  18     1372.35     1660.08    208.08 o 
  -9   0  18    17208.27    16669.30    618.55 o 
  -8   0  18     3263.42     3754.11    412.73 o 
  -7   0  18     2583.32     2254.02    259.75 o 
  -6   0  18    20265.36    22755.98    809.63 o 
  -5   0  18       53.01       62.09     62.61 o 
  -4   0  18     9192.14     9355.96   1220.06 o 
  -3   0  18     5671.12     5963.74    457.25 o 
  -2   0  18    14373.56    13254.49   1010.05 o 
  -1   0  18    23775.93    22121.81   1024.35 o 
   0   0  18      507.02      806.61     93.19 o 
   1   0  18    37027.44    35201.29   1974.28 o 
   2   0  18     4533.81     4808.31    421.26 o 
   3   0  18     3285.88     3205.87    230.78 o 
   4   0  18     6623.79     6866.54    547.38 o 
   5   0  18     1613.90     1458.46    223.34 o 
   6   0  18    10174.46    10709.36    484.36 o 
   7   0  18     5007.03     5364.21    355.63 o 
   8   0  18     3666.03     3820.14    439.78 o 
   9   0  18     2393.19     2422.32    284.46 o 
  10   0  18      712.74      504.93    382.95 o 
 -17   1  18      307.94      178.41     81.33 o 
 -16   1  18     6094.41     4926.88    508.13 o 
 -15   1  18      876.17      885.35    145.01 o 
 -14   1  18    10308.72     9373.87    444.30 o 
 -13   1  18     8825.58     8531.73    485.41 o 
 -12   1  18      150.85      602.91    191.45 o 
 -11   1  18    14333.23    12779.20    453.90 o 
 -10   1  18       93.68      438.98    146.36 o 
  -9   1  18     8895.84     8897.98    380.80 o 
  -8   1  18    10923.39    10935.60    585.68 o 
  -7   1  18     2370.31     2156.19    211.82 o 
  -6   1  18    21432.96    22915.04    680.97 o 
  -5   1  18      546.38      879.62    128.36 o 
  -4   1  18    16159.06    16563.94    560.13 o 
  -3   1  18     1195.22     1144.01     93.70 o 
  -2   1  18     8150.00     7555.98    453.83 o 
  -1   1  18    15569.46    14436.26    603.14 o 
   0   1  18        0.09       34.16     15.55 o 
   1   1  18     8666.63     7597.85    264.95 o 
   2   1  18     2852.68     2712.70    139.15 o 
   3   1  18     5031.81     5200.89    322.55 o 
   4   1  18     6685.06     6479.09    359.82 o 
   5   1  18        0.77       64.91     57.18 o 
   6   1  18    12274.24    12162.74    366.31 o 
   7   1  18      804.66     1202.30    236.52 o 
   8   1  18     5432.80     5694.90    326.69 o 
   9   1  18    13353.21    13643.72    625.25 o 
  10   1  18      504.36      578.88    168.62 o 
 -17   2  18      184.31      213.27    105.56 o 
 -16   2  18     9358.90     8889.33    578.05 o 
 -15   2  18     1775.80     1833.10    137.00 o 
 -14   2  18     7053.07     6282.35    306.32 o 
 -13   2  18    13655.71    13416.75    452.56 o 
 -12   2  18     4326.50     3918.09    205.14 o 
 -11   2  18    18481.85    18423.50    572.56 o 
 -10   2  18     1453.83     1735.84    130.29 o 
  -9   2  18    19044.93    17058.57    959.29 o 
  -8   2  18     9284.45     9994.61    404.99 o 
  -7   2  18     4464.13     4391.17    267.12 o 
  -6   2  18    32839.36    32716.36    725.23 o 
  -5   2  18      261.86      696.20    145.96 o 
  -4   2  18     6983.11     6618.96    294.71 o 
  -3   2  18    14945.86    14623.24    726.35 o 
  -2   2  18     9436.34     8942.42    573.51 o 
  -1   2  18     9680.48     9360.64    317.22 o 
   0   2  18       44.04      184.44     53.90 o 
   1   2  18    16266.88    15500.57    498.57 o 
   2   2  18     3457.97     3267.01    127.50 o 
   3   2  18     5403.16     4892.00    277.08 o 
   4   2  18    16573.65    15946.02    482.46 o 
   5   2  18     1001.47     1162.50    229.04 o 
   6   2  18    13091.50    12724.27    443.32 o 
   7   2  18     5231.90     5521.26    374.86 o 
   8   2  18     3079.33     3271.69    228.03 o 
   9   2  18     8736.10     8885.47    492.13 o 
 -16   3  18     7172.21     8176.50    698.34 o 
 -15   3  18     3516.17     3474.10    233.17 o 
 -14   3  18    10860.47     9269.68    568.18 o 
 -13   3  18     8055.56     7794.35    329.69 o 
 -12   3  18     3554.46     3323.27    315.84 o 
 -11   3  18    19693.24    19225.00    732.46 o 
 -10   3  18      869.40     1110.89    125.82 o 
  -9   3  18    16418.48    16025.09    502.98 o 
  -8   3  18    19261.31    19624.54    515.45 o 
  -7   3  18     2618.01     2785.98    203.02 o 
  -6   3  18    22502.77    22778.01    501.99 o 
  -5   3  18     4278.38     4509.28    251.34 o 
  -4   3  18    22190.41    21390.93    476.40 o 
  -3   3  18     8856.39     8865.79    308.51 o 
  -2   3  18     1430.84     1553.70    191.50 o 
  -1   3  18    13149.54    11850.47    707.65 o 
   0   3  18      325.14      696.89    204.95 o 
   1   3  18    16059.61    15096.05    348.52 o 
   2   3  18     5597.36     5663.93    279.80 o 
   3   3  18    12287.88    12101.34    312.92 o 
   4   3  18     9183.49     9430.69    458.62 o 
   5   3  18      198.67      326.54    152.52 o 
   6   3  18    18542.44    18854.89    773.10 o 
   7   3  18     3658.29     3606.36    260.93 o 
   8   3  18     1440.21     1490.94    347.29 o 
   9   3  18     5694.38     5581.92    573.89 o 
 -16   4  18    10318.05    10530.73    700.50 o 
 -15   4  18      884.55     1236.80    234.08 o 
 -14   4  18     8294.14     8437.92    633.96 o 
 -13   4  18     8685.49     8321.70    399.70 o 
 -12   4  18     1556.58     1992.56    210.81 o 
 -11   4  18     7380.65     7186.69    365.49 o 
 -10   4  18     4222.20     4803.99    220.53 o 
  -9   4  18    17368.15    17540.46    401.62 o 
  -8   4  18     6564.94     7118.67    332.09 o 
  -7   4  18     2734.42     2843.85    162.91 o 
  -6   4  18    29365.70    30260.36    788.58 o 
  -5   4  18      709.04     1666.51    251.71 o 
  -4   4  18    15036.67    14660.83    450.53 o 
  -3   4  18     6830.80     7046.30    328.38 o 
  -2   4  18     6218.63     6378.69    285.96 o 
  -1   4  18     9652.37     9790.14    268.62 o 
   0   4  18       16.99       52.09     66.76 o 
   1   4  18    17316.50    17415.59    398.94 o 
   2   4  18     1157.64     1254.63     95.65 o 
   3   4  18     6606.26     6556.23    344.95 o 
   4   4  18    11911.02    11539.10    360.76 o 
   5   4  18      779.03     1013.85    361.91 o 
   6   4  18     6858.01     6455.45    419.08 o 
   7   4  18     2860.65     2969.69    255.32 o 
   8   4  18     4670.61     4561.96    444.79 o 
 -15   5  18     1154.55     1228.29    232.35 o 
 -14   5  18     7529.29     7695.09    429.32 o 
 -13   5  18     8789.39     8828.13    458.32 o 
 -12   5  18      775.05      722.30    263.71 o 
 -11   5  18    11868.19    11773.33    448.55 o 
 -10   5  18     1331.58     2013.79    199.12 o 
  -9   5  18     2922.13     3141.40    226.56 o 
  -8   5  18     7109.41     7081.37    372.90 o 
  -7   5  18    13299.58    13086.94    342.98 o 
  -6   5  18    22749.31    22682.38    536.62 o 
  -5   5  18      389.68      360.05    132.72 o 
  -4   5  18    14580.57    14878.03    470.87 o 
  -3   5  18     1879.73     1851.15    135.75 o 
  -2   5  18     3703.55     4022.15    167.62 o 
  -1   5  18    23810.23    23464.73    705.63 o 
   0   5  18       84.38      100.67     53.21 o 
   1   5  18    15826.50    15013.46    522.12 o 
   2   5  18     5256.23     5088.14    285.95 o 
   3   5  18     7060.48     7268.75    347.53 o 
   4   5  18     2413.01     2330.05    156.03 o 
   5   5  18        4.83      304.00    193.88 o 
   6   5  18    11716.80    11529.95    691.24 o 
   7   5  18      667.15      936.93    195.18 o 
 -13   6  18     8302.77     8171.70    464.19 o 
 -12   6  18     1047.44      958.91    355.18 o 
 -11   6  18     5100.56     5385.34    290.43 o 
 -10   6  18     1847.52     2086.22    155.59 o 
  -9   6  18     4794.18     5014.05    326.94 o 
  -8   6  18     4286.99     5149.72    265.52 o 
  -7   6  18     2554.31     2704.44    212.50 o 
  -6   6  18    18338.44    18527.71    537.06 o 
  -5   6  18      285.43      531.96    182.42 o 
  -4   6  18     7552.31     7944.07    412.69 o 
  -3   6  18     4030.96     4135.20    285.51 o 
  -2   6  18     4843.16     4956.56    230.46 o 
  -1   6  18     4586.25     4662.97    247.49 o 
   0   6  18      153.20      220.12     94.38 o 
   1   6  18    11474.99    10773.18    432.28 o 
   2   6  18     3105.63     2960.72    187.88 o 
   3   6  18     2088.46     1963.12    193.20 o 
   4   6  18     8478.22     8908.70    559.09 o 
   5   6  18      895.86      981.49    360.28 o 
   6   6  18     5948.38     6020.10    613.46 o 
 -11   7  18     7954.34     8242.94    495.01 o 
 -10   7  18       58.67      213.15     78.82 o 
  -9   7  18     5932.73     6022.87    344.69 o 
  -8   7  18     6442.19     6547.04    334.71 o 
  -7   7  18     2007.15     1990.34    212.31 o 
  -6   7  18     8589.90     8651.47    344.91 o 
  -5   7  18      651.41      861.44    269.06 o 
  -4   7  18    10581.10     9926.88    379.63 o 
  -3   7  18     3255.20     3390.20    197.57 o 
  -2   7  18      369.50      507.02    200.59 o 
  -1   7  18    10140.36    10149.69    462.39 o 
   0   7  18      420.24      492.40    198.26 o 
   1   7  18    10291.70    10182.64    659.37 o 
   2   7  18     8414.61     8320.82    402.92 o 
   3   7  18     8622.66     9095.85    520.03 o 
   4   7  18     5172.04     5747.67    533.05 o 
  -8   8  18     5207.65     5209.42    359.37 o 
  -7   8  18      851.00     1006.72    255.02 o 
  -6   8  18    12601.97    12272.67    489.30 o 
  -5   8  18      595.10      715.99    133.01 o 
  -4   8  18     4882.89     5136.99    299.00 o 
  -3   8  18     6296.16     5996.07    408.07 o 
  -2   8  18     4632.32     4664.06    240.24 o 
  -1   8  18     3418.12     3518.08    326.57 o 
   0   8  18      164.38      242.67    111.80 o 
   1   8  18     4967.96     5083.57    441.70 o 
 -17   1  19     1284.02     1240.36    522.15 o 
 -16   1  19      396.92      328.78    124.33 o 
 -15   1  19        9.96      443.16    270.84 o 
 -14   1  19        0.15      122.81     85.01 o 
 -13   1  19     1305.51     2890.75    619.53 o 
 -12   1  19      277.83      924.10    459.40 o 
 -11   1  19      689.35      639.85    240.34 o 
 -10   1  19     2675.92     2559.91    156.25 o 
  -9   1  19      953.48      891.87    179.10 o 
  -8   1  19      972.80     3187.70   1260.64 o 
  -7   1  19      777.27      860.14    296.75 o 
  -6   1  19        0.03       34.39     52.33 o 
  -5   1  19      166.75      205.26     89.96 o 
  -4   1  19      126.74       94.28     43.80 o 
  -3   1  19     1201.97     1082.46     92.64 o 
  -2   1  19        2.59       45.68     34.62 o 
  -1   1  19       76.28       23.27     23.13 o 
   0   1  19     1218.02     1203.18     60.63 o 
   1   1  19     1621.61     1459.36    107.42 o 
   2   1  19       92.91       63.23     66.83 o 
   3   1  19        0.48       43.63     36.57 o 
   4   1  19     1147.19      999.31    192.41 o 
   5   1  19        2.27       49.86     52.80 o 
   6   1  19       72.67       86.08     61.24 o 
   7   1  19      242.96      160.95    111.59 o 
   8   1  19       84.22       59.13     82.46 o 
   9   1  19       65.84       91.44     58.02 o 
 -16   2  19      744.91     1046.47    190.78 o 
 -15   2  19       51.74     1150.00    461.29 o 
 -14   2  19        0.67       41.46     51.38 o 
 -13   2  19      895.43     1557.21    259.74 o 
 -12   2  19     1444.71     1359.61    152.27 o 
 -11   2  19       82.91      428.79    197.16 o 
 -10   2  19      253.51      209.43    149.42 o 
  -9   2  19     1532.86     1185.68    173.11 o 
  -8   2  19      291.66      492.95    122.89 o 
  -7   2  19      412.37      324.58    123.03 o 
  -6   2  19        0.89       85.73     88.95 o 
  -5   2  19       18.16       34.22     56.48 o 
  -4   2  19     1529.45     1241.96    117.44 o 
  -3   2  19       23.04      115.81     56.46 o 
  -2   2  19        0.77       10.47     30.22 o 
  -1   2  19      268.37      190.47     66.81 o 
   0   2  19        1.41      124.67     68.64 o 
   1   2  19     4197.80     4201.47    230.05 o 
   2   2  19       21.04       39.98     40.80 o 
   3   2  19      973.90     1005.67    140.73 o 
   4   2  19     2013.89     1812.64    143.11 o 
   5   2  19       15.75       91.83     77.82 o 
   6   2  19      251.34      372.75    181.80 o 
   7   2  19      248.52      288.95    159.83 o 
   8   2  19       76.31      110.62     68.51 o 
   9   2  19       67.78       76.54     77.02 o 
 -16   3  19        6.18       46.35     64.48 o 
 -15   3  19      673.07      660.86    232.12 o 
 -14   3  19      784.56     1015.92    146.86 o 
 -13   3  19      514.37     1285.86    393.20 o 
 -12   3  19       90.80      191.17     69.31 o 
 -11   3  19      335.56      279.96    109.61 o 
 -10   3  19      718.63      572.96    122.09 o 
  -9   3  19      767.27      810.46    247.48 o 
  -8   3  19       32.91       57.20     58.84 o 
  -7   3  19      861.10      839.50    128.72 o 
  -6   3  19       23.01       69.05     72.68 o 
  -5   3  19      125.66      133.28     77.17 o 
  -4   3  19       36.78       56.67     49.63 o 
  -3   3  19       21.87       90.46     53.13 o 
  -2   3  19     1587.66     1553.71    119.63 o 
  -1   3  19     2205.39     2027.97    131.67 o 
   0   3  19       15.74       46.77     73.92 o 
   1   3  19      376.81      425.63    134.27 o 
   2   3  19      338.82      358.75    126.72 o 
   3   3  19      166.39      126.76     66.64 o 
   4   3  19       60.11      108.09     73.21 o 
   5   3  19       49.01      149.05    116.40 o 
   6   3  19      432.69      425.25    248.79 o 
   7   3  19      379.60      897.31    321.86 o 
   8   3  19      895.91      745.69    326.31 o 
 -15   4  19      168.73      609.53    372.83 o 
 -14   4  19       63.69       72.41     65.86 o 
 -13   4  19      616.56      679.00    263.30 o 
 -12   4  19      217.47      202.24     81.26 o 
 -11   4  19      771.29      823.27    261.24 o 
 -10   4  19       76.09      126.09     70.03 o 
  -9   4  19       60.07       25.91     56.50 o 
  -8   4  19     2151.10     2409.93    154.36 o 
  -7   4  19       69.58      104.52     55.85 o 
  -6   4  19      157.36      248.73    113.03 o 
  -5   4  19       20.97      181.55     74.18 o 
  -4   4  19     1427.70     1250.95    148.23 o 
  -3   4  19     2948.54     2981.94    136.23 o 
  -2   4  19      254.74      437.06     96.78 o 
  -1   4  19      725.54      793.32    119.09 o 
   0   4  19     1968.56     2000.00    139.76 o 
   1   4  19     1625.40     1533.51    102.10 o 
   2   4  19     1212.73     1084.25     99.77 o 
   3   4  19       64.33      108.80     62.47 o 
   4   4  19      104.79      224.67    109.46 o 
   5   4  19      595.24      916.78    308.90 o 
   6   4  19      151.07       73.46     93.86 o 
   7   4  19       10.95       34.69     84.70 o 
 -14   5  19      370.12      327.18    119.57 o 
 -13   5  19      190.79      247.27    112.60 o 
 -12   5  19        5.28       82.18     52.50 o 
 -11   5  19      380.98      469.83    164.81 o 
 -10   5  19      290.09      188.50     84.04 o 
  -9   5  19       67.12       78.95     51.51 o 
  -8   5  19     1102.23     1062.63    159.68 o 
  -7   5  19     1486.54     1160.11    125.92 o 
  -6   5  19      194.93      275.23    113.19 o 
  -5   5  19       67.12       91.84     54.91 o 
  -4   5  19      261.84      351.93    127.20 o 
  -3   5  19        1.50       67.04     45.43 o 
  -2   5  19      243.38      228.53     83.41 o 
  -1   5  19        4.33       75.30     51.22 o 
   0   5  19      767.58      639.97    137.09 o 
   1   5  19       76.77       85.62     49.83 o 
   2   5  19      373.42      386.46    151.92 o 
   3   5  19       17.30       46.90     53.22 o 
   4   5  19       54.90      114.43    111.38 o 
   5   5  19        4.48       38.96     70.16 o 
   6   5  19      660.78      745.11    167.37 o 
 -13   6  19      515.67      517.58    198.46 o 
 -12   6  19       20.04       70.03     62.32 o 
 -11   6  19       28.50       55.10     64.47 o 
 -10   6  19      708.42      781.38    229.24 o 
  -9   6  19     3430.02     3319.66    196.59 o 
  -8   6  19       32.02       87.81     58.02 o 
  -7   6  19      145.45      169.74     66.61 o 
  -6   6  19       11.21      195.82     94.47 o 
  -5   6  19        7.02       28.78     53.13 o 
  -4   6  19     3313.01     2958.35    192.36 o 
  -3   6  19      440.51      473.16    154.41 o 
  -2   6  19      165.82      157.37     58.17 o 
  -1   6  19       25.61      134.34     64.70 o 
   0   6  19      402.10      230.93     99.16 o 
   1   6  19      261.65      227.59    124.96 o 
   2   6  19        0.95       48.79     63.86 o 
   3   6  19       87.32      188.30     85.51 o 
   4   6  19      129.98      241.60    204.00 o 
   5   6  19      179.45      104.28    102.77 o 
 -11   7  19      841.04      606.64    207.95 o 
 -10   7  19        3.48       42.38     48.45 o 
  -9   7  19      176.32      121.05     59.08 o 
  -8   7  19        8.49      242.26     87.92 o 
  -7   7  19     1251.04     1036.58    145.87 o 
  -6   7  19        4.85       82.99     43.47 o 
  -5   7  19      731.42      789.43    144.50 o 
  -4   7  19       55.71      164.70     59.23 o 
  -3   7  19       86.26       97.59     58.93 o 
  -2   7  19      177.33      265.54     99.76 o 
  -1   7  19       32.49       69.43     68.54 o 
   0   7  19      601.57      696.62    197.39 o 
   1   7  19      642.28      559.36    242.72 o 
   2   7  19      316.57      450.87    178.08 o 
   3   7  19      498.11      527.57    234.57 o 
  -7   8  19     1067.00      845.27    214.78 o 
  -6   8  19       43.09      199.61     68.51 o 
  -5   8  19     1206.88     1303.86    239.63 o 
  -4   8  19     1595.51     1346.78    184.54 o 
  -3   8  19        9.55       95.10     60.27 o 
  -2   8  19      520.77      596.49    180.63 o 
  -1   8  19      389.56      467.72    172.26 o 
 -16   0  20      287.22      196.85    101.45 o 
 -15   0  20    10819.90     8440.91   1516.59 o 
 -14   0  20     3595.65     3614.64    387.44 o 
 -13   0  20     8265.49     8476.79    566.58 o 
 -12   0  20     5228.22     5044.94    437.53 o 
 -11   0  20       89.38      286.94    186.60 o 
 -10   0  20     9263.83     9657.91    684.05 o 
  -9   0  20      694.49      972.06    400.55 o 
  -8   0  20     7729.51     7573.97    554.47 o 
  -7   0  20     9868.96     9901.77    716.76 o 
  -6   0  20    18350.54    17081.87    654.67 o 
  -5   0  20    16748.23    16423.32    732.67 o 
  -4   0  20       27.33      146.89     99.84 o 
  -3   0  20     6787.17     6803.98    587.41 o 
  -2   0  20     1643.27     1682.28    206.67 o 
  -1   0  20     4578.72     3794.13    560.69 o 
   0   0  20    42700.92    43475.76   2161.70 o 
   1   0  20      274.29     1685.03    402.04 o 
   2   0  20      328.55      309.87    181.59 o 
   3   0  20      395.06     1377.22    737.24 o 
   4   0  20    15994.78    15971.82    776.57 o 
   5   0  20     1610.25     1944.53    637.80 o 
   6   0  20       15.80      110.84    149.65 o 
   7   0  20     8825.47     9175.29    631.04 o 
   8   0  20       15.21      252.14    526.64 o 
 -16   1  20       61.51      169.66     70.55 o 
 -15   1  20    11011.55    10030.63    494.17 o 
 -14   1  20        5.99      300.41    147.59 o 
 -13   1  20    12142.30    10976.35    873.18 o 
 -12   1  20    24347.40    23816.13    931.71 o 
 -11   1  20       18.34      542.25    191.53 o 
 -10   1  20     1769.84     1704.76    168.38 o 
  -9   1  20       62.34      418.56    146.07 o 
  -8   1  20    29725.10    29624.61    689.33 o 
  -7   1  20    10335.64    10899.72    321.58 o 
  -6   1  20     1233.84      982.60    208.24 o 
  -5   1  20    14003.25    14649.89    389.24 o 
  -4   1  20     2145.87     1945.90    185.77 o 
  -3   1  20    17452.40    17353.17    408.99 o 
  -2   1  20    11083.99    11399.33    403.85 o 
  -1   1  20     1152.65      992.84     79.43 o 
   0   1  20     5205.82     4689.18    212.24 o 
   1   1  20     3689.23     3389.58    590.40 o 
   2   1  20    34324.92    34230.59    822.26 o 
   3   1  20     4608.80     4725.24    315.31 o 
   4   1  20     2459.63     2485.01    261.18 o 
   5   1  20     4077.95     4182.49    340.12 o 
   6   1  20     2294.68     2257.60    238.20 o 
   7   1  20    12633.23    13201.09    607.19 o 
   8   1  20     5749.21     5746.38    513.37 o 
 -16   2  20     3277.07     3099.48    403.72 o 
 -15   2  20    14115.13    13417.27    712.47 o 
 -14   2  20     1276.69     1462.02    284.58 o 
 -13   2  20     7173.31     6855.66    398.98 o 
 -12   2  20     3682.65     3464.55    268.04 o 
 -11   2  20     3340.71     2792.90    252.33 o 
 -10   2  20    17906.52    17839.65    737.37 o 
  -9   2  20     2766.05     2695.78    158.79 o 
  -8   2  20     2933.19     2691.74    156.74 o 
  -7   2  20     5214.84     5924.36    296.65 o 
  -6   2  20    16655.48    17962.27    417.95 o 
  -5   2  20    20840.78    20671.88    519.94 o 
  -4   2  20     6826.39     6905.92    317.67 o 
  -3   2  20     6913.78     7005.67    324.11 o 
  -2   2  20     3373.74     3356.32    167.56 o 
  -1   2  20     5463.51     5364.59    286.12 o 
   0   2  20    45433.49    46210.70   1175.12 o 
   1   2  20      256.78      590.97    177.93 o 
   2   2  20     8393.09     8128.54    470.11 o 
   3   2  20     2117.34     2386.32    266.73 o 
   4   2  20    11460.86    11017.31    367.77 o 
   5   2  20     9058.50     9262.26    435.63 o 
   6   2  20       25.72       82.36     73.81 o 
   7   2  20     7578.41     7939.61    493.43 o 
   8   2  20      108.10      153.16    192.46 o 
 -15   3  20     6515.13     6597.97    518.27 o 
 -14   3  20      823.63      480.87    211.79 o 
 -13   3  20    10132.48     9274.28    620.12 o 
 -12   3  20    10313.86    10407.91    437.52 o 
 -11   3  20      506.96      500.72    161.90 o 
 -10   3  20    10873.11    10380.76    312.99 o 
  -9   3  20      839.08     1255.53    163.92 o 
  -8   3  20    22624.27    22289.79    770.33 o 
  -7   3  20    14231.30    14868.17    410.21 o 
  -6   3  20       90.03      197.58     78.28 o 
  -5   3  20     9350.17     9929.79    323.31 o 
  -4   3  20      377.98      399.19    278.42 o 
  -3   3  20    18575.27    17659.00    380.88 o 
  -2   3  20    13381.53    13543.66    514.29 o 
  -1   3  20     9175.20     8725.14    424.26 o 
   0   3  20    13848.15    14499.93    371.22 o 
   1   3  20       15.47      272.00    175.70 o 
   2   3  20    23193.40    22667.47    494.34 o 
   3   3  20     6441.30     6070.02    339.00 o 
   4   3  20     1868.83     1818.84    172.10 o 
   5   3  20     3198.87     3200.40    179.03 o 
   6   3  20     1371.23     1514.20    460.45 o 
   7   3  20    12802.28    13372.67    685.60 o 
 -15   4  20    12502.22    12482.49    711.14 o 
 -14   4  20     4911.13     5423.18    426.46 o 
 -13   4  20     4060.61     3855.09    233.85 o 
 -12   4  20     1777.40     2002.16    178.10 o 
 -11   4  20     2199.05     2090.38    194.96 o 
 -10   4  20    21819.44    21874.61    601.26 o 
  -9   4  20     2726.92     3180.25    271.28 o 
  -8   4  20     5035.11     5056.67    269.30 o 
  -7   4  20     6010.12     6221.44    384.32 o 
  -6   4  20     9593.29     8985.81    418.28 o 
  -5   4  20    17957.43    18130.90    431.26 o 
  -4   4  20     3075.58     3099.38    156.38 o 
  -3   4  20     9907.09     9565.44    428.42 o 
  -2   4  20     1482.42     1717.58    158.44 o 
  -1   4  20     9184.83     9598.24    442.08 o 
   0   4  20    27182.06    26109.27    566.55 o 
   1   4  20      697.56     1121.68    221.73 o 
   2   4  20     3779.67     3751.65    219.62 o 
   3   4  20     1563.10     1832.38    136.46 o 
   4   4  20    11369.79    11410.31    652.11 o 
   5   4  20    10334.50    10242.02    581.68 o 
   6   4  20     1254.53     1472.89    259.52 o 
 -14   5  20       12.74      107.51     74.22 o 
 -13   5  20     5082.12     5085.37    419.83 o 
 -12   5  20     9705.41     9653.58    456.40 o 
 -11   5  20       79.61      451.58    168.38 o 
 -10   5  20     2672.40     2606.03    208.05 o 
  -9   5  20      375.84      523.83    150.28 o 
  -8   5  20    10566.20    10352.68    276.14 o 
  -7   5  20     7019.96     7594.33    306.72 o 
  -6   5  20     3282.70     3295.01    219.24 o 
  -5   5  20     9305.65     9738.45    363.33 o 
  -4   5  20        0.15      110.83     49.78 o 
  -3   5  20     9263.30     9378.58    333.10 o 
  -2   5  20    13074.55    12569.24    371.15 o 
  -1   5  20      942.71      987.06    141.13 o 
   0   5  20     5640.64     5936.34    272.41 o 
   1   5  20       52.84       91.00     56.00 o 
   2   5  20    10297.76     9896.41    528.05 o 
   3   5  20     2114.63     2179.71    227.60 o 
   4   5  20     1119.54     1078.79    509.60 o 
   5   5  20     4259.35     4852.88    479.52 o 
 -12   6  20     2560.80     2688.91    250.53 o 
 -11   6  20     1727.46     1794.73    215.75 o 
 -10   6  20    13617.75    13759.37    554.68 o 
  -9   6  20     2071.84     2307.04    180.88 o 
  -8   6  20     1575.59     1567.73    339.98 o 
  -7   6  20     3071.03     3366.78    196.18 o 
  -6   6  20     9753.21     9630.17    377.02 o 
  -5   6  20    14121.51    14581.28    547.95 o 
  -4   6  20     1494.03     1445.25    132.02 o 
  -3   6  20     6804.09     6797.01    326.29 o 
  -2   6  20      362.45      473.57    103.94 o 
  -1   6  20     7125.12     7256.27    320.02 o 
   0   6  20    14584.90    14097.97    692.55 o 
   1   6  20        6.97      100.54     51.46 o 
   2   6  20     3555.37     3318.33    210.37 o 
   3   6  20      621.94      967.41    265.06 o 
   4   6  20     9751.87    10003.69    628.14 o 
 -10   7  20     6320.11     5767.17    341.97 o 
  -9   7  20      515.05      704.69    225.61 o 
  -8   7  20    11898.79    11653.59    434.79 o 
  -7   7  20     6182.35     6257.41    440.80 o 
  -6   7  20      179.58      237.79    122.56 o 
  -5   7  20     7011.11     6832.30    418.67 o 
  -4   7  20      499.88      595.64    162.98 o 
  -3   7  20    16288.33    15458.09    611.24 o 
  -2   7  20     6742.57     6841.80    479.89 o 
  -1   7  20     3861.80     3678.54    309.76 o 
   0   7  20     5787.80     5719.02    459.70 o 
   1   7  20        2.09       38.95     56.45 o 
 -16   1  21       89.77       88.16     66.56 o 
 -15   1  21      285.05      523.60    163.30 o 
 -14   1  21      838.35     1185.89    268.27 o 
 -13   1  21      101.56      153.25     94.15 o 
 -12   1  21      344.72     1184.33    388.76 o 
 -11   1  21      319.21      243.14    128.10 o 
 -10   1  21       10.90       57.41     63.72 o 
  -9   1  21        3.89      496.47    228.06 o 
  -8   1  21      747.32      848.51    210.85 o 
  -7   1  21        4.08      719.90    484.56 o 
  -6   1  21      681.45      710.33    241.87 o 
  -5   1  21     1423.32     1267.04    138.12 o 
  -4   1  21      675.10      611.30    129.03 o 
  -3   1  21      175.89      178.52     77.64 o 
  -2   1  21       16.53       52.39     41.96 o 
  -1   1  21     2106.76     1982.26     90.40 o 
   0   1  21     1301.90     1232.82    116.03 o 
   1   1  21       40.38       89.33     85.38 o 
   2   1  21     1170.60     1337.81    215.41 o 
   3   1  21      416.19      498.45    206.54 o 
   4   1  21       78.42       79.22     60.91 o 
   5   1  21      265.65      230.08    119.28 o 
   6   1  21      954.88      980.72    332.20 o 
   7   1  21      299.65      227.63    134.59 o 
 -15   2  21      532.30      715.40    164.22 o 
 -14   2  21     1336.16     1370.14    374.17 o 
 -13   2  21       72.71      144.42     94.07 o 
 -12   2  21        0.13     1586.39    560.71 o 
 -11   2  21      806.00      777.66    247.86 o 
 -10   2  21      372.28      567.56    165.95 o 
  -9   2  21      615.94     1435.75    335.58 o 
  -8   2  21       24.88       92.60     47.58 o 
  -7   2  21       41.01      117.60     85.24 o 
  -6   2  21      922.97      778.29    206.25 o 
  -5   2  21       10.79       84.38     57.36 o 
  -4   2  21      531.11      567.91     97.18 o 
  -3   2  21      850.08      822.51    195.70 o 
  -2   2  21      152.23      118.38     56.39 o 
  -1   2  21      332.97      493.94    175.46 o 
   0   2  21     2478.86     2502.33    137.46 o 
   1   2  21      283.88      284.18    131.42 o 
   2   2  21     2121.20     2110.49    171.20 o 
   3   2  21      136.60      100.13     68.82 o 
   4   2  21        0.84       50.54     67.99 o 
   5   2  21       15.68       28.29     66.17 o 
   6   2  21       70.58      110.68     72.20 o 
   7   2  21      253.69      288.41    177.57 o 
 -15   3  21      282.05      541.80    171.00 o 
 -14   3  21      245.38      262.62    135.54 o 
 -13   3  21      230.92      212.58     89.43 o 
 -12   3  21      877.16     1386.90    205.76 o 
 -11   3  21       27.63      206.42     69.24 o 
 -10   3  21        0.63      329.31    113.39 o 
  -9   3  21      258.51      536.71    162.56 o 
  -8   3  21      245.57      236.31    108.39 o 
  -7   3  21      392.33      429.45    129.11 o 
  -6   3  21      325.87      350.06    118.09 o 
  -5   3  21       12.97       49.01     45.27 o 
  -4   3  21       58.20       98.44     55.27 o 
  -3   3  21       24.69       67.66     43.24 o 
  -2   3  21      241.07      300.44    116.06 o 
  -1   3  21       16.21      103.19     50.84 o 
   0   3  21      102.70      200.96     84.02 o 
   1   3  21      469.62      610.30    105.87 o 
   2   3  21      103.34       55.75     51.82 o 
   3   3  21      487.34      528.46    244.35 o 
   4   3  21      386.44      291.58    143.25 o 
   5   3  21      445.85      413.38    255.70 o 
   6   3  21     1097.07      737.87    421.74 o 
 -14   4  21        1.09      259.06    180.16 o 
 -13   4  21       69.60       29.16     48.75 o 
 -12   4  21      157.49      485.54    162.45 o 
 -11   4  21       61.35      168.89     84.15 o 
 -10   4  21       18.52       12.52    128.20 o 
  -9   4  21      211.59      185.29     82.89 o 
  -8   4  21      621.09      611.91    190.00 o 
  -7   4  21     1329.83     1251.85    201.42 o 
  -6   4  21     2119.52     1714.80    218.48 o 
  -5   4  21     1761.45     1750.00    217.02 o 
  -4   4  21      117.62      125.99     65.49 o 
  -3   4  21     1025.41      841.31    260.16 o 
  -2   4  21       39.68       79.81     48.72 o 
  -1   4  21      840.57      895.02    260.46 o 
   0   4  21     1688.37     1382.99    258.32 o 
   1   4  21     3426.76     3169.73    154.70 o 
   2   4  21       31.09       35.19     53.09 o 
   3   4  21      594.06      623.00    272.29 o 
   4   4  21      949.56      707.55    429.61 o 
   5   4  21      248.97      384.68    202.43 o 
 -13   5  21      714.41      777.53    346.96 o 
 -12   5  21       36.13       51.51     72.84 o 
 -11   5  21      872.57      761.17    292.97 o 
 -10   5  21      148.22      248.90     91.82 o 
  -9   5  21      210.78      257.78    100.49 o 
  -8   5  21      415.38      474.15    165.78 o 
  -7   5  21      434.13      329.53    115.90 o 
  -6   5  21      279.60      365.92    115.17 o 
  -5   5  21       47.80       56.51     63.09 o 
  -4   5  21      204.66      212.54     84.89 o 
  -3   5  21      618.40      644.99    129.31 o 
  -2   5  21      280.42      243.66     91.94 o 
  -1   5  21      156.58      129.48     65.02 o 
   0   5  21      218.04      210.39     93.44 o 
   1   5  21      100.41      148.23     73.85 o 
   2   5  21        2.95       27.17     63.98 o 
   3   5  21       86.13      286.01    191.27 o 
   4   5  21      149.35      166.26    105.00 o 
 -11   6  21      434.83      388.03    175.97 o 
 -10   6  21       14.60       58.60     57.20 o 
  -9   6  21       14.79       51.45     68.23 o 
  -8   6  21      265.68      244.03     98.79 o 
  -7   6  21        0.44       70.26     52.72 o 
  -6   6  21      323.87      298.42    102.37 o 
  -5   6  21       23.46      179.85     85.33 o 
  -4   6  21      771.17      870.95    196.23 o 
  -3   6  21        7.06       38.67     48.62 o 
  -2   6  21      891.39      802.65    167.90 o 
  -1   6  21     1910.13     1686.34    263.71 o 
   0   6  21      713.64      766.28    195.40 o 
   1   6  21       74.01       81.35     81.25 o 
   2   6  21      155.91      361.46    221.74 o 
  -8   7  21      269.98      268.28     99.81 o 
  -7   7  21       81.44      148.88     78.05 o 
  -6   7  21     1402.38     1207.02    161.43 o 
  -5   7  21       31.91      108.56     57.74 o 
  -4   7  21     1753.53     1551.85    212.94 o 
  -3   7  21        8.48       84.02     67.17 o 
  -2   7  21      447.07      633.57    236.73 o 
  -1   7  21      433.33      307.63    157.75 o 
 -15   0  22     3052.96     2795.07    393.06 o 
 -14   0  22    11751.42    11140.17   1336.34 o 
 -13   0  22      197.13      238.12    122.77 o 
 -12   0  22     8221.97     7392.07    560.38 o 
 -11   0  22     8903.35     8376.65    818.19 o 
 -10   0  22     1079.86      923.12    367.13 o 
  -9   0  22    14339.30    13289.18   2092.60 o 
  -8   0  22     1773.55     1921.58    204.04 o 
  -7   0  22    17496.62    17234.87    703.56 o 
  -6   0  22     9508.21     9915.84    742.42 o 
  -5   0  22     1449.30     1217.97    170.25 o 
  -4   0  22     6561.52     6611.76    637.03 o 
  -3   0  22      136.16      205.65    111.74 o 
  -2   0  22     7534.08     6915.17    404.58 o 
  -1   0  22     6003.35     5753.35    554.51 o 
   0   0  22     5007.22     5000.34    408.59 o 
   1   0  22     5932.91     6327.17    544.38 o 
   2   0  22     1331.71     2528.25    518.27 o 
   3   0  22    23260.50    24948.78    925.68 o 
   4   0  22      293.68     1133.94    936.92 o 
   5   0  22    11123.20    10851.54    707.13 o 
   6   0  22    12689.78    13535.36    865.81 o 
 -15   1  22     1888.01     1745.49    187.70 o 
 -14   1  22     4965.59     5017.74    324.66 o 
 -13   1  22     1022.14     1280.59    348.27 o 
 -12   1  22    11268.56    10779.93    533.76 o 
 -11   1  22     6357.82     6824.60    335.83 o 
 -10   1  22       46.71      195.53    106.75 o 
  -9   1  22     9875.15    10756.38    375.71 o 
  -8   1  22       28.04      264.25    103.63 o 
  -7   1  22     8060.22     7342.39    421.47 o 
  -6   1  22     8985.24     9078.35    427.43 o 
  -5   1  22     6177.33     6194.10    299.31 o 
  -4   1  22     7487.16     7172.68    339.99 o 
  -3   1  22     2307.91     2552.56    177.09 o 
  -2   1  22    14221.54    14116.67    388.86 o 
  -1   1  22     5242.49     5022.94    218.34 o 
   0   1  22     2568.45     2460.36    247.48 o 
   1   1  22    10383.80    10177.67    388.95 o 
   2   1  22      378.16      531.22    139.94 o 
   3   1  22    12625.31    12665.28    564.52 o 
   4   1  22     5537.25     6307.81    379.29 o 
   5   1  22     9731.86     8950.96    439.68 o 
   6   1  22     7612.98     8026.73    480.35 o 
 -15   2  22     1436.46     1174.93    367.77 o 
 -14   2  22     2562.41     2431.47    232.92 o 
 -13   2  22      135.10      100.57     70.97 o 
 -12   2  22     8447.32     8050.09    404.56 o 
 -11   2  22     9177.87     9224.81    449.42 o 
 -10   2  22     1865.46     1467.93    165.21 o 
  -9   2  22    13876.91    14075.54    486.99 o 
  -8   2  22      879.50     1590.22    171.46 o 
  -7   2  22    13752.29    12971.16    518.78 o 
  -6   2  22     6540.26     7254.29    392.31 o 
  -5   2  22     1679.24     1466.47    118.04 o 
  -4   2  22    12175.06    12408.08    324.18 o 
  -3   2  22     1808.32     1767.86    160.60 o 
  -2   2  22    12795.89    12423.33    511.68 o 
  -1   2  22     5333.22     5507.96    315.19 o 
   0   2  22    12706.56    12138.30    456.93 o 
   1   2  22    13688.79    14070.31    501.38 o 
   2   2  22       67.14      162.40    102.94 o 
   3   2  22    12624.73    13319.02    671.54 o 
   4   2  22     1582.52     1564.22    165.52 o 
   5   2  22     2029.10     1890.71    247.56 o 
   6   2  22     7898.36     8903.36    436.46 o 
 -14   3  22     8469.24     8232.05    425.30 o 
 -13   3  22      193.33      268.84    112.35 o 
 -12   3  22     8004.74     7934.68    337.46 o 
 -11   3  22     3842.21     3988.92    276.31 o 
 -10   3  22      864.29      867.50    294.80 o 
  -9   3  22    15235.75    15994.89    494.93 o 
  -8   3  22      499.47      863.63    214.65 o 
  -7   3  22     9126.08     9311.51    416.92 o 
  -6   3  22     4607.60     4838.42    334.86 o 
  -5   3  22     5335.08     4982.41    326.25 o 
  -4   3  22     7196.54     7196.79    380.63 o 
  -3   3  22       12.51      183.86     65.51 o 
  -2   3  22    16814.62    16559.14    579.71 o 
  -1   3  22     1442.13     1435.60    113.73 o 
   0   3  22     6733.08     7093.31    298.77 o 
   1   3  22    17985.78    17985.29    750.12 o 
   2   3  22       69.57      239.74    115.75 o 
   3   3  22     5521.14     5784.36    351.10 o 
   4   3  22     2671.16     2732.22    193.27 o 
   5   3  22     4410.46     4348.11    442.16 o 
 -13   4  22      851.42     1235.57    167.47 o 
 -12   4  22     4660.51     4355.61    237.62 o 
 -11   4  22     4333.52     4962.25    315.80 o 
 -10   4  22     3225.20     3441.18    227.98 o 
  -9   4  22     6919.79     6840.61    386.93 o 
  -8   4  22        3.76      171.49     90.76 o 
  -7   4  22     7792.25     7245.94    337.41 o 
  -6   4  22     2044.03     2288.92    199.17 o 
  -5   4  22     1159.57     1218.80    138.49 o 
  -4   4  22    12523.39    12827.82    405.17 o 
  -3   4  22       22.35       94.68     55.71 o 
  -2   4  22     5882.77     5630.39    225.40 o 
  -1   4  22     3404.40     3516.78    218.93 o 
   0   4  22     4070.91     3421.14    180.58 o 
   1   4  22     8035.38     8458.56    457.19 o 
   2   4  22       14.25       97.34     80.66 o 
   3   4  22    12884.26    13171.77    699.05 o 
   4   4  22     1293.17     1866.54    585.23 o 
 -12   5  22     8664.46     8792.88    477.42 o 
 -11   5  22     3143.36     3307.41    281.56 o 
 -10   5  22      483.60      468.11    186.26 o 
  -9   5  22    10369.41    10353.56    453.35 o 
  -8   5  22      234.04      521.41    159.54 o 
  -7   5  22     8723.30     8966.68    387.79 o 
  -6   5  22     8668.44     8763.72    369.75 o 
  -5   5  22      300.38      311.01    122.87 o 
  -4   5  22     6509.00     6298.24    324.26 o 
  -3   5  22      138.18      277.10    101.57 o 
  -2   5  22     7915.51     8173.93    335.04 o 
  -1   5  22     1594.48     1764.88    154.12 o 
   0   5  22     2565.89     2539.14    185.44 o 
   1   5  22     8473.46     8602.03    515.09 o 
   2   5  22      827.80      690.05    344.98 o 
   3   5  22     5871.86     6160.86    585.74 o 
 -10   6  22     2207.69     2376.64    266.80 o 
  -9   6  22     4398.62     4436.51    337.19 o 
  -8   6  22      140.17      397.35    159.89 o 
  -7   6  22     3715.49     3468.16    201.22 o 
  -6   6  22     3237.68     3573.05    218.56 o 
  -5   6  22     1045.35      981.90    345.90 o 
  -4   6  22    16893.25    16566.39    655.73 o 
  -3   6  22      511.25      558.65    222.21 o 
  -2   6  22     3484.05     3658.92    211.09 o 
  -1   6  22     4285.36     4952.12    405.99 o 
   0   6  22     4160.70     3581.49    401.21 o 
   1   6  22     5350.26     5573.19    493.19 o 
 -15   1  23      502.62      465.42    201.50 o 
 -14   1  23      147.84      367.55    138.83 o 
 -13   1  23       65.25      102.34    104.52 o 
 -12   1  23      470.66      444.35    230.39 o 
 -11   1  23      635.30     2520.41    601.58 o 
 -10   1  23       25.79      112.83     75.73 o 
  -9   1  23      315.38      251.86    164.24 o 
  -8   1  23      278.55      478.41    135.06 o 
  -7   1  23      125.21       65.39     53.50 o 
  -6   1  23        6.43       -4.93     69.28 o 
  -5   1  23       42.97       80.54     58.97 o 
  -4   1  23       77.77       42.30     33.50 o 
  -3   1  23     1023.69      898.08    249.57 o 
  -2   1  23      285.21      355.59    112.48 o 
  -1   1  23      326.73      350.59    127.74 o 
   0   1  23      174.19      201.80     86.94 o 
   1   1  23      785.89     1229.83    218.37 o 
   2   1  23        5.43       36.46     58.40 o 
   3   1  23      400.44      395.98    163.66 o 
   4   1  23       72.12       74.84     86.67 o 
   5   1  23       68.94      -10.63     66.89 o 
 -14   2  23      178.75      316.49    178.72 o 
 -13   2  23       30.72      681.81    353.73 o 
 -12   2  23      363.71      280.06    138.99 o 
 -11   2  23      786.13      641.58    140.88 o 
 -10   2  23      462.01      602.93    189.78 o 
  -9   2  23      442.58     1366.48    404.16 o 
  -8   2  23       11.76      245.72    199.74 o 
  -7   2  23        1.35       42.41     60.83 o 
  -6   2  23      540.50      494.79    201.52 o 
  -5   2  23     1251.84     1173.42    145.67 o 
  -4   2  23     1180.96     1021.16    121.43 o 
  -3   2  23     1712.77     1444.75    134.76 o 
  -2   2  23      369.33      368.14    142.13 o 
  -1   2  23      281.09      633.29    262.48 o 
   0   2  23       90.23       98.62     70.52 o 
   1   2  23       87.81      164.74    104.01 o 
   2   2  23       38.93      127.77     89.09 o 
   3   2  23        2.32        1.67     69.11 o 
   4   2  23       38.87       63.18     58.10 o 
   5   2  23       28.95       60.05     56.50 o 
 -13   3  23        5.89       49.20     51.79 o 
 -12   3  23      255.25      263.61    124.42 o 
 -11   3  23       15.74      343.98    159.88 o 
 -10   3  23     2226.11     2094.00    170.99 o 
  -9   3  23        1.60      126.33    116.90 o 
  -8   3  23      165.14      200.71     84.13 o 
  -7   3  23       83.46      115.29     62.93 o 
  -6   3  23       24.20       64.66     63.31 o 
  -5   3  23       22.74       46.64     56.25 o 
  -4   3  23      236.62      266.62    100.69 o 
  -3   3  23       36.28       48.44     57.06 o 
  -2   3  23       16.28       58.66     60.68 o 
  -1   3  23      632.84      398.74    171.22 o 
   0   3  23       50.64       96.21     63.18 o 
   1   3  23     1851.82     1771.21    136.84 o 
   2   3  23      278.17      255.67    109.17 o 
   3   3  23       28.83       99.00     74.19 o 
   4   3  23        4.83       37.27     86.21 o 
 -12   4  23      926.48      887.47    311.33 o 
 -11   4  23      189.31      207.75    116.61 o 
 -10   4  23      904.23      797.89    221.01 o 
  -9   4  23      482.15      715.34    283.27 o 
  -8   4  23       53.06       26.26     83.69 o 
  -7   4  23      390.87      318.76    134.00 o 
  -6   4  23      142.35      175.33     86.19 o 
  -5   4  23        5.67       12.55     55.53 o 
  -4   4  23       13.30       34.33     70.98 o 
  -3   4  23      125.97      142.93     83.78 o 
  -2   4  23      278.46      310.40    125.37 o 
  -1   4  23      511.76      510.12    186.56 o 
   0   4  23       44.40       62.89     50.70 o 
   1   4  23      256.41      303.60    110.48 o 
   2   4  23      142.18      182.00    113.44 o 
   3   4  23       82.88      129.41    175.44 o 
 -11   5  23      358.77      372.42    233.37 o 
 -10   5  23     1149.08     1234.39    249.15 o 
  -9   5  23       53.44       45.06     58.66 o 
  -8   5  23      209.48      185.33     78.81 o 
  -7   5  23       66.98       76.96     54.38 o 
  -6   5  23      276.66      249.78    138.18 o 
  -5   5  23        6.85       48.25     72.90 o 
  -4   5  23      918.76     1050.73    191.88 o 
  -3   5  23       44.07       64.71     57.84 o 
  -2   5  23      146.72      154.12     91.85 o 
  -1   5  23      119.85      154.80     92.86 o 
   0   5  23      355.48      364.11    152.86 o 
   1   5  23      292.88      290.27    180.59 o 
  -8   6  23      340.94      354.39    167.04 o 
  -7   6  23      357.66      323.92    107.13 o 
  -6   6  23      245.95      244.42     96.02 o 
  -5   6  23     1592.48     1487.04    139.91 o 
  -4   6  23        5.44       33.46     58.59 o 
  -3   6  23      733.31      731.65    283.64 o 
  -2   6  23      774.31      688.72    216.01 o 
 -14   0  24     3530.85     3410.39    483.28 o 
 -13   0  24    18312.82    16385.39   1934.30 o 
 -12   0  24     4055.82     3944.56    460.57 o 
 -11   0  24     1821.13     2122.83    821.41 o 
 -10   0  24      353.59      738.59    308.39 o 
  -9   0  24     5238.93     4758.38    444.43 o 
  -8   0  24    17207.77    18219.53    815.03 o 
  -7   0  24     1764.22     2055.82    258.66 o 
  -6   0  24     4359.36     4811.28    444.56 o 
  -5   0  24     8131.18     7961.11    470.70 o 
  -4   0  24      153.01      110.13     82.66 o 
  -3   0  24    20566.45    19230.14   1705.90 o 
  -2   0  24      101.80      134.41    103.47 o 
  -1   0  24     3703.69     4699.01    534.13 o 
   0   0  24      533.71      786.68    252.87 o 
   1   0  24     1721.56     2243.43    408.13 o 
   2   0  24    13363.75    13454.71    858.62 o 
   3   0  24      311.22      553.34    332.36 o 
   4   0  24    10727.26    11278.99    715.01 o 
 -14   1  24      199.73      156.06     65.17 o 
 -13   1  24     9156.39     9530.89    461.21 o 
 -12   1  24      117.74       81.08     74.18 o 
 -11   1  24    13933.35    13581.06    660.26 o 
 -10   1  24     7259.86     7311.99    314.38 o 
  -9   1  24     1844.02     1789.54    253.58 o 
  -8   1  24     3388.81     3325.09    195.93 o 
  -7   1  24       92.61      306.30     94.64 o 
  -6   1  24    13221.66    12553.57    389.74 o 
  -5   1  24     7623.33     7899.43    370.05 o 
  -4   1  24      147.28      158.95     74.64 o 
  -3   1  24    15619.39    15727.83    444.95 o 
  -2   1  24     1565.90     1819.95    226.74 o 
  -1   1  24    10699.61    10998.84    512.38 o 
   0   1  24     5743.43     6086.76    423.00 o 
   1   1  24     1353.54     1383.74    172.10 o 
   2   1  24     1487.33     1952.59    195.58 o 
   3   1  24      109.74      333.12    141.90 o 
   4   1  24    13484.61    12952.12    573.42 o 
 -13   2  24     9385.05     9042.18    425.38 o 
 -12   2  24     2334.49     2705.63    202.94 o 
 -11   2  24     3567.11     3436.63    181.81 o 
 -10   2  24     1814.20     2457.58    195.77 o 
  -9   2  24    10309.55     8699.70    393.83 o 
  -8   2  24    17163.41    18063.46    784.56 o 
  -7   2  24      130.37      542.81    147.02 o 
  -6   2  24     2989.57     2747.13    154.40 o 
  -5   2  24     1780.19     2333.69    208.87 o 
  -4   2  24     7957.88     7515.76    318.84 o 
  -3   2  24    12048.04    12221.72    502.39 o 
  -2   2  24        1.55       68.75    128.34 o 
  -1   2  24     6820.64     6556.36    449.06 o 
   0   2  24      728.40     1060.29    257.82 o 
   1   2  24     4467.40     4065.63    266.16 o 
   2   2  24     8919.95     8955.70    437.25 o 
   3   2  24      353.50      656.26    210.67 o 
 -13   3  24     3143.58     3743.23    249.75 o 
 -12   3  24      121.99      215.11     79.58 o 
 -11   3  24     8640.77     8529.66    462.21 o 
 -10   3  24     7093.80     7468.01    472.56 o 
  -9   3  24     2177.94     2173.55    161.49 o 
  -8   3  24     1907.74     2499.36    190.47 o 
  -7   3  24     1081.38      885.31    250.86 o 
  -6   3  24    20158.20    20146.20    826.04 o 
  -5   3  24     6893.70     7345.37    304.80 o 
  -4   3  24      105.45      113.35     69.56 o 
  -3   3  24     3400.81     3853.17    261.41 o 
  -2   3  24     3672.18     3661.04    211.51 o 
  -1   3  24    18386.10    18638.24    850.57 o 
   0   3  24     9931.22    10563.90    573.41 o 
   1   3  24     3640.99     3595.30    205.50 o 
   2   3  24     2317.25     2699.76    258.62 o 
   3   3  24      436.71      463.79    321.86 o 
 -11   4  24     5288.93     5115.85    425.70 o 
 -10   4  24     1513.90     1750.39    242.67 o 
  -9   4  24     3126.83     3061.20    230.79 o 
  -8   4  24     9659.68     9589.23    418.36 o 
  -7   4  24      105.41      217.99     82.30 o 
  -6   4  24     5601.40     5377.11    294.03 o 
  -5   4  24     1784.07     2256.95    185.22 o 
  -4   4  24     6751.21     6629.49    328.44 o 
  -3   4  24    13532.77    14197.15    608.06 o 
  -2   4  24     1298.67     1620.43    171.03 o 
  -1   4  24     8185.60     8672.09    441.43 o 
   0   4  24      171.76      343.64    267.39 o 
   1   4  24     8938.22     9226.27    530.07 o 
  -9   5  24     1025.59     1242.74    199.28 o 
  -8   5  24     3572.81     3553.82    319.90 o 
  -7   5  24       82.51      207.69    100.03 o 
  -6   5  24    10615.21    10669.37    451.01 o 
  -5   5  24     5240.02     5927.32    423.51 o 
  -4   5  24     1119.23      971.17    297.71 o 
  -3   5  24     3492.05     3872.48    312.86 o 
  -2   5  24      544.75      534.68    124.38 o 
  -1   5  24     8047.95     8070.62    540.82 o 
 -13   1  25      224.31      483.16    221.12 o 
 -12   1  25      852.14     1622.98    435.21 o 
 -11   1  25      967.85     1012.12    309.79 o 
 -10   1  25       35.13     1149.72    356.23 o 
  -9   1  25        2.17       10.76     70.77 o 
  -8   1  25      116.46      249.34    120.62 o 
  -7   1  25       12.80       30.96     50.85 o 
  -6   1  25      490.12      534.58    183.65 o 
  -5   1  25       38.48       33.97     65.53 o 
  -4   1  25      868.43      846.12    127.45 o 
  -3   1  25        0.64      -28.50    150.90 o 
  -2   1  25      116.97      132.15     71.69 o 
  -1   1  25      287.37      251.54    115.46 o 
   0   1  25       79.20      132.75     73.20 o 
   1   1  25       22.59       55.47     61.16 o 
   2   1  25       29.40       68.82     77.97 o 
 -12   2  25      106.17      198.80    173.17 o 
 -11   2  25      132.51      242.32     96.41 o 
 -10   2  25      402.57      712.88    238.28 o 
  -9   2  25      535.42      435.96    148.61 o 
  -8   2  25      169.20      303.49    131.97 o 
  -7   2  25        7.51       75.75     73.97 o 
  -6   2  25      925.79     1002.13    196.43 o 
  -5   2  25      103.20      485.35    279.18 o 
  -4   2  25     1131.71     1169.26    232.59 o 
  -3   2  25        3.63      104.81    107.72 o 
  -2   2  25        7.65       60.10     56.23 o 
  -1   2  25       48.43      129.59    116.76 o 
   0   2  25        2.59       62.96     62.45 o 
   1   2  25      915.07      942.33    309.93 o 
   2   2  25      397.62      329.44    202.40 o 
 -11   3  25       21.04       39.07     46.78 o 
 -10   3  25      192.95      229.69    101.05 o 
  -9   3  25      160.85      159.03     89.82 o 
  -8   3  25       24.94       96.70    106.15 o 
  -7   3  25       31.38       99.73     54.06 o 
  -6   3  25      133.64      119.08     73.36 o 
  -5   3  25        1.22       70.75     94.62 o 
  -4   3  25       18.30       45.84     47.39 o 
  -3   3  25        1.53       46.04     57.11 o 
  -2   3  25       43.29       89.15     82.65 o 
  -1   3  25      148.61      167.81    104.12 o 
   0   3  25     1278.83     1534.82    242.37 o 
   1   3  25      877.85      720.20    339.30 o 
 -10   4  25       16.87      195.08    227.16 o 
  -9   4  25     1030.14      885.88    188.02 o 
  -8   4  25      200.49      161.96     94.48 o 
  -7   4  25       25.01      174.95     82.86 o 
  -6   4  25       38.32       72.46     58.72 o 
  -5   4  25        1.01       35.24     57.68 o 
  -4   4  25       78.80       66.30     63.45 o 
  -3   4  25       97.55      118.25     72.11 o 
  -2   4  25      802.49      748.29    268.99 o 
  -1   4  25      429.56      461.86    197.92 o 
  -6   5  25       65.09       54.68     50.40 o 
  -5   5  25        1.77      130.66     80.81 o 
  -4   5  25       31.29       22.42     48.77 o 
 -12   0  26    17960.21    17926.13   1226.76 o 
 -11   0  26      319.80      531.59    404.24 o 
 -10   0  26     6771.99     6462.34    637.55 o 
  -9   0  26     4313.79     4691.62    502.81 o 
  -8   0  26     4268.96     3969.47    307.16 o 
  -7   0  26     9079.53    10026.94   1038.83 o 
  -6   0  26        1.11      104.61    118.97 o 
  -5   0  26     9574.29     8346.95    778.42 o 
  -4   0  26     2338.94     3568.38    529.90 o 
  -3   0  26    10170.66     9404.13    858.83 o 
  -2   0  26     7853.91     8276.35    655.63 o 
  -1   0  26     1428.30     1609.51    519.48 o 
   0   0  26     7857.52     7771.59    873.73 o 
   1   0  26     2611.37     3186.00    403.04 o 
 -11   1  26      638.63     1274.16    249.90 o 
 -10   1  26     9644.03     9078.56    436.39 o 
  -9   1  26     3557.69     4214.49    205.47 o 
  -8   1  26     2901.28     2535.33    218.03 o 
  -7   1  26     7155.92     7759.29    362.83 o 
  -6   1  26       54.17      214.94    129.06 o 
  -5   1  26     9417.60     8557.80    526.13 o 
  -4   1  26     6094.66     6683.41    461.53 o 
  -3   1  26     4500.47     4262.10    261.32 o 
  -2   1  26     3697.54     4016.37    214.22 o 
  -1   1  26        0.80       96.65     75.33 o 
   0   1  26    10741.62    10909.91    502.57 o 
   1   1  26     1291.84     2038.43    327.23 o 
 -11   2  26      232.69      436.08    173.03 o 
 -10   2  26     3283.51     3251.80    279.87 o 
  -9   2  26     1177.01     1855.44    264.69 o 
  -8   2  26     6742.85     6285.35    416.47 o 
  -7   2  26     4930.58     5150.82    340.52 o 
  -6   2  26       83.28      232.60     97.71 o 
  -5   2  26     6435.73     6308.23    397.93 o 
  -4   2  26     1144.12     1822.20    288.56 o 
  -3   2  26     2615.19     2562.65    176.18 o 
  -2   2  26     4455.31     4609.32    279.31 o 
  -1   2  26      104.61      152.59    104.15 o 
   0   2  26    11043.48    11811.15    560.14 o 
 -10   3  26     5886.61     6474.77    396.74 o 
  -9   3  26     1331.16     1689.00    203.66 o 
  -8   3  26     2438.54     2218.76    214.55 o 
  -7   3  26     9293.30     9771.49    411.02 o 
  -6   3  26      156.88      273.93    110.01 o 
  -5   3  26     4787.20     4314.05    317.49 o 
  -4   3  26     1495.39     1729.76    189.86 o 
  -3   3  26     3312.87     3058.98    371.38 o 
  -2   3  26     4550.30     4970.43    407.44 o 
  -1   3  26        3.23       77.55     66.22 o 
  -7   4  26     7085.49     7565.95    337.89 o 
  -6   4  26      299.33      209.71    108.84 o 
  -5   4  26     9940.33    10369.48    443.70 o 
  -4   4  26     1333.84     1630.50    204.73 o 
 -10   1  27       73.12       89.88     60.03 o 
  -9   1  27      455.39     1159.55    335.37 o 
  -8   1  27      116.19      134.19     71.12 o 
  -7   1  27      134.34      174.87     80.46 o 
  -6   1  27     1249.78     1132.04    166.79 o 
  -5   1  27      531.79      658.31    250.42 o 
  -4   1  27      129.34      210.52    169.29 o 
  -3   1  27      328.54      286.94    176.91 o 
  -2   1  27        2.01       13.33     80.42 o 
  -9   2  27        0.05      126.44     70.91 o 
  -8   2  27       64.00       68.16     53.31 o 
  -7   2  27      251.93      703.36    326.83 o 
  -6   2  27      273.47      203.81    161.74 o 
  -5   2  27        0.31       15.77     69.33 o 
  -4   2  27      128.24      198.82     99.86 o 
  -3   2  27       80.78       68.73     72.48 o 
  -2   2  27      374.59      493.21    161.77 o 
  -6   0  28    19883.59    20595.71   1365.19 o 
                                                 
